# Supplementary material for: Facial expressions during compound interventions of nociception, conspecific isolation, and sedation in horses
Source: Sci Rep. 2025 Feb 13;15:5373. doi: 10.1038/s41598-025-89329-x (PMC11825850; doi:10.1038/s41598-025-89329-x)
Supplement: Supplementary file 2 — Supplementary Material 2 [file 41598_2025_89329_MOESM2_ESM.xlsx]

## Sheet: Annotations
Onset	Ofset	Duration	Action_unit	Intervention	horse	age	sex
14.44	16.09	1.65	AU5	NI	1	7	mare
16.682	16.815	0.133	AU47	NI	1	7	mare
17.833	18.1	0.267	AU145	NI	1	7	mare
23.284	23.45	0.166	AU145	NI	1	7	mare
24.77	24.97	0.2	AU47	NI	1	7	mare
25.5	25.667	0.167	AU47	NI	1	7	mare
25.933	26.1	0.167	AU145	NI	1	7	mare
26.555	29.881	3.326	AD1	NI	1	7	mare
28.023	28.223	0.2	AU18	NI	1	7	mare
8.643	9.153	0.51	AD38	NI	1	7	mare
15.851	16.991	1.14	AD38	NI	1	7	mare
19.25	19.68	0.43	AD38	NI	1	7	mare
19.68	20.107	0.427	AD19	NI	1	7	mare
20.417	20.957	0.54	AD19	NI	1	7	mare
21.667	21.827	0.16	AD19	NI	1	7	mare
22.257	23.017	0.76	AD19	NI	1	7	mare
23.557	24.187	0.63	AD19	NI	1	7	mare
25.387	25.947	0.56	AD19	NI	1	7	mare
26.28	27.04	0.76	AD19	NI	1	7	mare
28.41	28.98	0.57	AD19	NI	1	7	mare
14.334	15.484	1.15	AD51	NI	1	7	mare
29.108	29.881	0.773	AD53	NI	1	7	mare
19.795	29.666	9.871	AD100	NI	1	7	mare
0.133	0.433	0.3	AU113	NI	1	7	mare
1.79	2.023	0.233	AU113	NI	1	7	mare
15.714	16.038	0.324	AU17	NI	1	7	mare
27.325	28.09	0.765	AU16	NI	1	7	mare
10.16	10.42	0.26	EAD101	NI	1	7	mare
12.64	12.89	0.25	EAD104	NI	1	7	mare
0.133	15.907	15.774	VC72	NI	1	7	mare
19.945	23.838	3.893	VC72	NI	1	7	mare
5.98	6.17	0.19	AU47	NI	1	7	mare
8.37	8.57	0.2	AU145	NI	1	7	mare
14.183	14.416	0.233	AU145	NI	1	7	mare
14.416	16.05	1.634	AD1	NI	1	7	mare
24.177	29.881	5.704	AU101	NI	1	7	mare
3.15	3.47	0.32	EAD104	NI	1	7	mare
3.62	3.9	0.28	EAD101	NI	1	7	mare
4.6	4.87	0.27	EAD104	NI	1	7	mare
4.93	5.18	0.25	EAD101	NI	1	7	mare
6.47	6.76	0.29	EAD104	NI	1	7	mare
8.38	8.8	0.42	EAD104	NI	1	7	mare
9.06	9.48	0.42	EAD101	NI	1	7	mare
9.75	10	0.25	EAD104	NI	1	7	mare
10.03	10.32	0.29	EAD104	NI	1	7	mare
10.47	10.63	0.16	EAD101	NI	1	7	mare
11.95	12.19	0.24	EAD104	NI	1	7	mare
12.46	12.92	0.46	EAD101	NI	1	7	mare
13.05	13.24	0.19	EAD101	NI	1	7	mare
14	14.59	0.59	EAD104	NI	1	7	mare
15.24	15.98	0.74	EAD101	NI	1	7	mare
20.36	20.76	0.4	EAD104	NI	1	7	mare
25	25.46	0.46	EAD101	NI	1	7	mare
26.03	26.44	0.41	EAD104	NI	1	7	mare
27.34	27.86	0.52	EAD101	NI	1	7	mare
28.99	29.57	0.58	EAD104	NI	1	7	mare
17.039	25.503	8.464	AU5	Isolation	5	13	mare
25.933	26.166	0.233	AU47	Isolation	5	13	mare
27.013	27.246	0.233	AU47	Isolation	5	13	mare
27.34	29.147	1.807	AU101	Isolation	5	13	mare
29.219	29.452	0.233	AU47	Isolation	5	13	mare
29.596	30.03	0.434	AU145	Isolation	5	13	mare
25.68	26.427	0.747	AD38	Isolation	5	13	mare
29.272	29.832	0.56	AD38	Isolation	5	13	mare
7.842	10.102	2.26	AD51	Isolation	5	13	mare
13.711	15.701	1.99	AD52	Isolation	5	13	mare
17.543	18.783	1.24	AD53	Isolation	5	13	mare
19.388	19.621	0.233	AU17	Isolation	5	13	mare
20.683	20.917	0.234	AU17	Isolation	5	13	mare
23.587	23.753	0.166	AU17	Isolation	5	13	mare
0.133	1.133	1	AU101	Isolation	5	13	mare
1.143	1.31	0.167	AU145	Isolation	5	13	mare
7.45	7.85	0.4	AU145	Isolation	5	13	mare
8.565	9.065	0.5	AU145	Isolation	5	13	mare
9.207	9.44	0.233	AU145	Isolation	5	13	mare
10.021	10.388	0.367	AU145	Isolation	5	13	mare
10.654	10.921	0.267	AU145	Isolation	5	13	mare
12.426	12.659	0.233	AU47	Isolation	5	13	mare
13.35	13.817	0.467	AU145	Isolation	5	13	mare
13.973	14.34	0.367	AU145	Isolation	5	13	mare
14.576	14.776	0.2	AU47	Isolation	5	13	mare
15.298	15.498	0.2	AU47	Isolation	5	13	mare
16.436	16.67	0.234	AU101	Isolation	5	13	mare
16.928	17.061	0.133	AU47	Isolation	5	13	mare
17.061	24.33	7.269	AD1	Isolation	5	13	mare
0.133	0.62	0.487	EAD101	Isolation	5	13	mare
0.62	0.633	0.013	#N/A	Isolation	5	13	mare
0.64	1.353	0.713	EAD104	Isolation	5	13	mare
3.226	3.593	0.367	EAD101	Isolation	5	13	mare
3.623	3.99	0.367	EAD104	Isolation	5	13	mare
5.033	5.7	0.667	EAD104	Isolation	5	13	mare
7.492	8.192	0.7	EAD101	Isolation	5	13	mare
9.916	10.396	0.48	EAD104	Isolation	5	13	mare
10.524	10.891	0.367	EAD101	Isolation	5	13	mare
12.115	12.615	0.5	EAD101	Isolation	5	13	mare
12.713	13.213	0.5	EAD104	Isolation	5	13	mare
28.653	29.62	0.967	EAD104	Isolation	5	13	mare
17.106	29.61	12.504	AU101	Isolation	5	13	mare
9.48	10.22	0.74	AD1	NI	8	14	mare
15.78	16.89	1.11	AD1	NI	8	14	mare
17.05	17.66	0.61	AU101	NI	8	14	mare
29.359	30.067	0.708	AD1	NI	8	14	mare
0.15	0.265	0.115	AU18	NI	8	14	mare
0.795	3.955	3.16	AU27	NI	8	14	mare
23.676	23.943	0.267	AU113	NI	8	14	mare
4.406	4.873	0.467	AD19	NI	8	14	mare
5.589	6.055	0.466	AD19	NI	8	14	mare
8.768	9.168	0.4	AD19	NI	8	14	mare
16.413	17.294	0.881	AD38	NI	8	14	mare
1.164	4.145	2.981	AD56	NI	8	14	mare
4.314	6.026	1.712	AD51	NI	8	14	mare
15.422	16.904	1.482	AD52	NI	8	14	mare
21.553	21.89	0.337	AD53	NI	8	14	mare
23.993	25.134	1.141	AD58	NI	8	14	mare
25.449	26.679	1.23	AD52	NI	8	14	mare
4.714	8.21	3.496	AD81	NI	8	14	mare
21.052	22.3	1.248	AD104	NI	8	14	mare
24.329	25.32	0.991	AD104	NI	8	14	mare
0.166	0.266	0.1	AU25	NI	8	14	mare
0.4	0.554	0.154	AU16	NI	8	14	mare
0.616	4.138	3.522	AU25	NI	8	14	mare
20.776	20.897	0.121	AUH13	NI	8	14	mare
20.94	21.14	0.2	AUH13	NI	8	14	mare
0.133	0.566	0.433	VC74	NI	8	14	mare
8.506	15.726	7.22	VC74	NI	8	14	mare
18.433	25.836	7.403	VC74	NI	8	14	mare
1.01	1.45	0.44	AU145	NI	8	14	mare
3.88	4.353	0.473	AU145	NI	8	14	mare
8.05	8.436	0.386	AU47	NI	8	14	mare
9.48	10.216	0.736	AU5	NI	8	14	mare
10.253	10.456	0.203	AU47	NI	8	14	mare
15.165	15.431	0.266	AU145	NI	8	14	mare
15.77	16.893	1.123	AU5	NI	8	14	mare
17.691	18.057	0.366	AU145	NI	8	14	mare
21.464	21.698	0.234	AU47	NI	8	14	mare
25.096	25.362	0.266	AU145	NI	8	14	mare
25.849	26.049	0.2	AU145	NI	8	14	mare
29.193	29.326	0.133	AU47	NI	8	14	mare
29.36	30.067	0.707	AU5	NI	8	14	mare
2.743	3.176	0.433	EAD101	NI	8	14	mare
7.4	7.566	0.166	EAD104	NI	8	14	mare
8.145	8.472	0.327	EAD104	NI	8	14	mare
8.888	9.041	0.153	EAD104	NI	8	14	mare
9.84	10.24	0.4	EAD101	NI	8	14	mare
11.18	11.58	0.4	EAD104	NI	8	14	mare
11.614	12.047	0.433	EAD101	NI	8	14	mare
15.297	15.597	0.3	EAD104	NI	8	14	mare
16.271	16.85	0.579	EAD104	NI	8	14	mare
17.501	18.034	0.533	EAD104	NI	8	14	mare
18.535	18.869	0.334	EAD101	NI	8	14	mare
20.513	21.046	0.533	EAD101	NI	8	14	mare
23.895	24.495	0.6	EAD104	NI	8	14	mare
24.816	25.116	0.3	EAD104	NI	8	14	mare
8.666	9.133	0.467	AD19	SN	6	13	mare
9.832	10.432	0.6	AD19	SN	6	13	mare
16.139	16.499	0.36	AD19	SN	6	13	mare
0.29	2.63	2.34	AD53	SN	6	13	mare
2.65	3.14	0.49	AD56	SN	6	13	mare
3.96	4.79	0.83	AD53	SN	6	13	mare
5.72	7.12	1.4	AD51	SN	6	13	mare
10.504	15.754	5.25	AD81	SN	6	13	mare
8.639	8.959	0.32	AU25	SN	6	13	mare
9.719	10.419	0.7	AU25	SN	6	13	mare
16.304	16.514	0.21	AU25	SN	6	13	mare
0.133	5.099	4.966	VC74	SN	6	13	mare
5.11	5.86	0.75	VC74	SN	6	13	mare
5.91	7.35	1.44	VC72	SN	6	13	mare
11.489	24.93	13.441	VC72	SN	6	13	mare
25.34	27.06	1.72	VC74	SN	6	13	mare
18.461	18.661	0.2	AU145	SN	6	13	mare
19.436	19.8	0.364	AU145	SN	6	13	mare
19.9	20.5	0.6	AU143	SN	6	13	mare
20.943	21.377	0.434	AU145	SN	6	13	mare
22.851	23.285	0.434	AU145	SN	6	13	mare
24.349	24.616	0.267	AU145	SN	6	13	mare
27.756	28.123	0.367	AU145	SN	6	13	mare
29.513	29.846	0.333	AU145	SN	6	13	mare
5.41	6.03	0.62	EAD101	SN	6	13	mare
25.143	25.543	0.4	EAD104	SN	6	13	mare
29.309	29.881	0.572	EAD101	SN	6	13	mare
23.512	27.776	4.264	AU101	Isolation	4	12	gelding
0.71	0.93	0.22	AD19	Isolation	4	12	gelding
4.716	5.15	0.434	AD19	Isolation	4	12	gelding
7.205	7.471	0.266	AD19	Isolation	4	12	gelding
0.55	2.03	1.48	AD53	Isolation	4	12	gelding
10.931	11.481	0.55	AD51	Isolation	4	12	gelding
16.465	18.165	1.7	AD52	Isolation	4	12	gelding
18.655	19.525	0.87	AD53	Isolation	4	12	gelding
0.133	1.75	1.617	AD81	Isolation	4	12	gelding
3.6	7.75	4.15	AD81	Isolation	4	12	gelding
12.618	14.216	1.598	AD81	Isolation	4	12	gelding
17.641	18.641	1	AD104	Isolation	4	12	gelding
0.69	0.926	0.236	AU25	Isolation	4	12	gelding
4.76	5.156	0.396	AU25	Isolation	4	12	gelding
7.151	7.418	0.267	AU25	Isolation	4	12	gelding
0.3	0.733	0.433	AU145	Isolation	4	12	gelding
1.25	1.683	0.433	AU145	Isolation	4	12	gelding
4.293	4.84	0.547	AU145	Isolation	4	12	gelding
6.043	6.543	0.5	AU145	Isolation	4	12	gelding
7.71	8.143	0.433	AU145	Isolation	4	12	gelding
9.689	10.256	0.567	AU145	Isolation	4	12	gelding
10.709	11.043	0.334	AU145	Isolation	4	12	gelding
12.739	13.173	0.434	AU145	Isolation	4	12	gelding
16.286	16.653	0.367	AU145	Isolation	4	12	gelding
17.443	18.343	0.9	AU101	Isolation	4	12	gelding
18.346	18.613	0.267	AU145	Isolation	4	12	gelding
18.858	18.991	0.133	AU47	Isolation	4	12	gelding
20.333	20.8	0.467	AU145	Isolation	4	12	gelding
22.529	22.962	0.433	AU145	Isolation	4	12	gelding
23.266	24.696	1.43	AD1	Isolation	4	12	gelding
27.868	28.135	0.267	AU145	Isolation	4	12	gelding
2.03	2.79	0.76	EAD101	Isolation	4	12	gelding
3.91	4.31	0.4	EAD104	Isolation	4	12	gelding
4.43	5.02	0.59	EAD101	Isolation	4	12	gelding
5.79	6.39	0.6	EAD101	Isolation	4	12	gelding
7.145	7.495	0.35	EAD104	Isolation	4	12	gelding
8.235	8.475	0.24	EAD101	Isolation	4	12	gelding
9.537	10.067	0.53	EAD104	Isolation	4	12	gelding
10.297	10.747	0.45	EAD101	Isolation	4	12	gelding
12.637	13.167	0.53	EAD104	Isolation	4	12	gelding
13.487	14.487	1	EAD101	Isolation	4	12	gelding
16.359	16.739	0.38	EAD104	Isolation	4	12	gelding
17.92	18.359	0.439	EAD104	Isolation	4	12	gelding
18.639	19.039	0.4	EAD101	Isolation	4	12	gelding
19.579	19.899	0.32	EAD101	Isolation	4	12	gelding
22.389	22.759	0.37	EAD104	Isolation	4	12	gelding
15.862	16.3	0.438	AD1	Nociception	8	14	mare
16.3	16.466	0.166	AU47	Nociception	8	14	mare
18.791	19.008	0.217	AD19	Nociception	8	14	mare
6.729	9.029	2.3	AD51	Nociception	8	14	mare
12.516	16.436	3.92	AD53	Nociception	8	14	mare
0.166	12.32	12.154	AD101	Nociception	8	14	mare
12.35	20.199	7.849	AD81	Nociception	8	14	mare
23.145	29.889	6.744	AD101	Nociception	8	14	mare
19.032	19.632	0.6	AU18	Nociception	8	14	mare
19.77	20.094	0.324	AU18	Nociception	8	14	mare
22.879	23.089	0.21	AU16	Nociception	8	14	mare
0.133	15.13	14.997	VC73	Nociception	8	14	mare
15.15	15.81	0.66	VC72	Nociception	8	14	mare
16.55	17.53	0.98	VC72	Nociception	8	14	mare
17.69	18.52	0.83	VC73	Nociception	8	14	mare
18.98	19.71	0.73	VC74	Nociception	8	14	mare
19.73	29.928	10.198	VC73	Nociception	8	14	mare
0.323	0.623	0.3	AU145	Nociception	8	14	mare
5.456	5.656	0.2	AU145	Nociception	8	14	mare
6.302	6.635	0.333	AU145	Nociception	8	14	mare
16.274	16.441	0.167	AU145	Nociception	8	14	mare
16.545	16.771	0.226	AU145	Nociception	8	14	mare
17.77	18.4	0.63	AU101	Nociception	8	14	mare
20.255	20.455	0.2	AU145	Nociception	8	14	mare
24.51	24.793	0.283	AU145	Nociception	8	14	mare
27.371	27.538	0.167	AU145	Nociception	8	14	mare
16.234	16.63	0.396	EAD104	Nociception	8	14	mare
15.132	16.2	1.068	AU101	Nociception	8	14	mare
7.18	10.97	3.79	VC71	Nociception	8	14	mare
14.676	16.456	1.78	AD52	Nociception	8	14	mare
17.698	18.238	0.54	AD58	Nociception	8	14	mare
19.446	20.796	1.35	AD54	Nociception	8	14	mare
17.909	18.669	0.76	AD104	Nociception	8	14	mare
14.635	14.905	0.27	AU47	Nociception	3	11	mare
14.965	15.405	0.44	AU47	Nociception	3	11	mare
15.795	16.115	0.32	AU47	Nociception	3	11	mare
20.504	21.984	1.48	AD54	Nociception	3	11	mare
28.653	29.881	1.228	AD53	Nociception	3	11	mare
0.133	0.47	0.337	AD104	Nociception	3	11	mare
1.33	2.57	1.24	AD104	Nociception	3	11	mare
2.57	3.37	0.8	AD104	Nociception	3	11	mare
4.04	4.85	0.81	AD104	Nociception	3	11	mare
5.28	7.64	2.36	AD103	Nociception	3	11	mare
19.195	20.795	1.6	AD104	Nociception	3	11	mare
21.245	21.835	0.59	AD86	Nociception	3	11	mare
25.435	25.885	0.45	AD104	Nociception	3	11	mare
15.525	15.691	0.166	AU17	Nociception	3	11	mare
16.128	16.358	0.23	AU17	Nociception	3	11	mare
20.69	22.62	1.93	VC74	Nociception	3	11	mare
3.513	3.88	0.367	AU145	Nociception	3	11	mare
6.736	7.103	0.367	AU145	Nociception	3	11	mare
8.366	8.766	0.4	AU145	Nociception	3	11	mare
10.572	11.005	0.433	AU145	Nociception	3	11	mare
12.286	12.586	0.3	AU145	Nociception	3	11	mare
14.648	14.914	0.266	AU145	Nociception	3	11	mare
14.948	15.414	0.466	AU145	Nociception	3	11	mare
15.777	16.11	0.333	AU145	Nociception	3	11	mare
17.06	17.626	0.566	AU145	Nociception	3	11	mare
18.928	19.195	0.267	AU145	Nociception	3	11	mare
19.535	20.275	0.74	AU101	Nociception	3	11	mare
22.714	23.344	0.63	AU101	Nociception	3	11	mare
23.374	23.641	0.267	AU145	Nociception	3	11	mare
24.614	24.814	0.2	AU145	Nociception	3	11	mare
28.55	28.817	0.267	AU145	Nociception	3	11	mare
29.599	29.866	0.267	AU145	Nociception	3	11	mare
1.35	1.97	0.62	EAD104	Nociception	3	11	mare
3.19	3.63	0.44	EAD104	Nociception	3	11	mare
18.829	19.409	0.58	EAD101	Nociception	3	11	mare
20.653	21.123	0.47	EAD104	Nociception	3	11	mare
23.613	23.973	0.36	EAD101	Nociception	3	11	mare
24.756	25.276	0.52	EAD104	Nociception	3	11	mare
18.392	20.133	1.741	AD81	Nociception	3	11	mare
29.236	29.85	0.614	AD81	Nociception	3	11	mare
14.411	14.611	0.2	AU18	Sedation	11	20	mare
26.749	26.916	0.167	AU17	Sedation	11	20	mare
27.523	27.991	0.468	AU17	Sedation	11	20	mare
11.723	12.131	0.408	AD38	Sedation	11	20	mare
11.979	20.619	8.64	AD51	Sedation	11	20	mare
0.133	8.888	8.755	AD160	Sedation	11	20	mare
8.888	9.174	0.286	AU16	Sedation	11	20	mare
9.174	10.343	1.169	AU18	Sedation	11	20	mare
10.343	26.749	16.406	AD160	Sedation	11	20	mare
26.924	27.49	0.566	AD160	Sedation	11	20	mare
27.966	29.844	1.878	AD160	Sedation	11	20	mare
7.13	7.39	0.26	AU145	Sedation	11	20	mare
9.223	9.457	0.234	AU145	Sedation	11	20	mare
11.531	12.431	0.9	AU143	Sedation	11	20	mare
15.022	15.4	0.378	AU47	Sedation	11	20	mare
19.222	19.709	0.487	AU145	Sedation	11	20	mare
22.806	23.69	0.884	AU143	Sedation	11	20	mare
3.466	4.766	1.3	EAD101	Sedation	11	20	mare
8.156	8.689	0.533	EAD104	Sedation	11	20	mare
12.04	12.507	0.467	EAD101	Sedation	11	20	mare
16.953	17.553	0.6	EAD104	Sedation	11	20	mare
15.863	16.503	0.64	AD85	SN	8	14	mare
25.577	25.777	0.2	AU17	SN	8	14	mare
25.866	25.974	0.108	AU17	SN	8	14	mare
0.3	0.566	0.266	AU47	SN	8	14	mare
13.891	14.224	0.333	AU47	SN	8	14	mare
15.964	16.231	0.267	AU145	SN	8	14	mare
22.614	22.914	0.3	AU47	SN	8	14	mare
16.313	17.873	1.56	EAD104	SN	8	14	mare
24.726	25.176	0.45	EAD104	SN	8	14	mare
25.176	25.866	0.69	EAD101	SN	8	14	mare
17.183	17.383	0.2	AU47	Controle	10	17	mare
27.558	28.888	1.33	AD1	Controle	10	17	mare
16.179	18.005	1.826	AD51	Controle	10	17	mare
7.423	7.623	0.2	AU145	Controle	10	17	mare
13.57	13.837	0.267	AU145	Controle	10	17	mare
16.366	17.16	0.794	AD1	Controle	10	17	mare
17.407	23.697	6.29	AD1	Controle	10	17	mare
23.73	24.116	0.386	AU145	Controle	10	17	mare
27.123	27.49	0.367	AU145	Controle	10	17	mare
27.866	28.032	0.166	AU47	Controle	10	17	mare
29.074	29.274	0.2	AU145	Controle	10	17	mare
26.537	26.97	0.433	EAD104	Controle	10	17	mare
29.147	29.52	0.373	EAD104	Controle	10	17	mare
12.39	13.66	1.27	AD1	Isolation	3	11	mare
6.36	8.02	1.66	AD38	Isolation	3	11	mare
8.383	8.63	0.247	AD19	Isolation	3	11	mare
1.15	2.23	1.08	AD53	Isolation	3	11	mare
11.846	13.486	1.64	AD52	Isolation	3	11	mare
16.394	17.554	1.16	AD51	Isolation	3	11	mare
0.133	1.06	0.927	AD100	Isolation	3	11	mare
8.982	9.622	0.64	AD81	Isolation	3	11	mare
27.641	28.641	1	AD81	Isolation	3	11	mare
8.373	8.64	0.267	AU25	Isolation	3	11	mare
11.671	11.905	0.234	AU17	Isolation	3	11	mare
18.072	18.432	0.36	EAD101	Isolation	3	11	mare
0.133	0.47	0.337	VC72	Isolation	3	11	mare
0.63	1.79	1.16	VC70	Isolation	3	11	mare
9.05	11.34	2.29	VC73	Isolation	3	11	mare
6.08	6.413	0.333	AU145	Isolation	3	11	mare
7.185	7.518	0.333	AU145	Isolation	3	11	mare
8.206	8.339	0.133	AU145	Isolation	3	11	mare
11.856	12.023	0.167	AU145	Isolation	3	11	mare
12.403	12.57	0.167	AU47	Isolation	3	11	mare
13.84	14.14	0.3	AU145	Isolation	3	11	mare
14.583	14.783	0.2	AU145	Isolation	3	11	mare
15.496	15.796	0.3	AU145	Isolation	3	11	mare
16.093	16.36	0.267	AU145	Isolation	3	11	mare
16.563	16.83	0.267	AU47	Isolation	3	11	mare
18.67	18.936	0.266	AU145	Isolation	3	11	mare
21.056	21.316	0.26	AU145	Isolation	3	11	mare
21.973	22.206	0.233	AU145	Isolation	3	11	mare
22.726	22.926	0.2	AU145	Isolation	3	11	mare
24.326	24.526	0.2	AU145	Isolation	3	11	mare
25.56	25.86	0.3	AU145	Isolation	3	11	mare
27.963	28.23	0.267	AU145	Isolation	3	11	mare
29.31	29.61	0.3	AU145	Isolation	3	11	mare
2.28	2.51	0.23	EAD104	Isolation	3	11	mare
3.83	4.15	0.32	EAD101	Isolation	3	11	mare
4.75	4.99	0.24	EAD104	Isolation	3	11	mare
9.005	9.465	0.46	EAD104	Isolation	3	11	mare
9.795	10.025	0.23	EAD101	Isolation	3	11	mare
10.665	10.875	0.21	EAD104	Isolation	3	11	mare
12.972	13.292	0.32	EAD101	Isolation	3	11	mare
13.772	14.072	0.3	EAD104	Isolation	3	11	mare
15.362	15.892	0.53	EAD101	Isolation	3	11	mare
17.112	17.412	0.3	EAD104	Isolation	3	11	mare
17.502	18.242	0.74	EAD101	Isolation	3	11	mare
24.481	25.681	1.2	AD53	Controle	7	13	mare
27.33	28.61	1.28	AD53	Controle	7	13	mare
0.133	5.45	5.317	AD81	Controle	7	13	mare
5.892	29.845	23.953	AD160	Controle	7	13	mare
0.133	29.881	29.748	VC73	Controle	7	13	mare
9.738	10.104	0.366	AU145	Controle	7	13	mare
10.531	10.898	0.367	AU145	Controle	7	13	mare
14.819	15.052	0.233	AU145	Controle	7	13	mare
21.523	21.789	0.266	AU47	Controle	7	13	mare
26.966	27.299	0.333	AU145	Controle	7	13	mare
0.133	0.42	0.287	EAD104	Controle	7	13	mare
2.06	2.81	0.75	EAD101	Controle	7	13	mare
6	6.59	0.59	EAD104	Controle	7	13	mare
7.45	8.04	0.59	EAD101	Controle	7	13	mare
8.7	9.27	0.57	EAD101	Controle	7	13	mare
12.2	12.92	0.72	EAD104	Controle	7	13	mare
13.3	14.08	0.78	EAD101	Controle	7	13	mare
25	25.79	0.79	AD51	Controle	7	13	mare
28.01	28.86	0.85	AD51	Controle	7	13	mare
25.038	25.698	0.66	AD133	Sedation	6	13	mare
2.27	12.662	10.392	AD81	Sedation	6	13	mare
25.202	25.632	0.43	AU12	Sedation	6	13	mare
0.133	29.881	29.748	VC70	Sedation	6	13	mare
15.32	16.13	0.81	AU143	Sedation	6	13	mare
25.573	25.893	0.32	EAD101	Sedation	6	13	mare
26.063	26.463	0.4	EAD104	Sedation	6	13	mare
0.133	29.881	29.748	VC73	Sedation	6	13	mare
8.328	9.259	0.931	AD52	NI	7	13	mare
13.457	14.617	1.16	AD52	NI	7	13	mare
21.097	21.767	0.67	AD52	NI	7	13	mare
0.133	8.351	8.218	VC73	NI	7	13	mare
10.813	13.601	2.788	VC73	NI	7	13	mare
17.81	22.05	4.24	VC73	NI	7	13	mare
24.593	29.846	5.253	VC73	NI	7	13	mare
7.89	8.224	0.334	AU145	NI	7	13	mare
9.627	10.094	0.467	AU145	NI	7	13	mare
10.324	10.487	0.163	AU145	NI	7	13	mare
13.017	13.284	0.267	AU145	NI	7	13	mare
13.474	13.774	0.3	AU145	NI	7	13	mare
17.185	17.585	0.4	AU145	NI	7	13	mare
19.081	19.248	0.167	AU47	NI	7	13	mare
20.984	21.284	0.3	AU145	NI	7	13	mare
24.539	24.773	0.234	AU47	NI	7	13	mare
28.932	29.232	0.3	AU145	NI	7	13	mare
8.01	8.62	0.61	EAD104	NI	7	13	mare
9.75	10.04	0.29	EAD101	NI	7	13	mare
10.35	10.74	0.39	EAD101	NI	7	13	mare
13.42	13.67	0.25	EAD104	NI	7	13	mare
13.73	14.19	0.46	EAD104	NI	7	13	mare
14.39	14.65	0.26	EAD101	NI	7	13	mare
17.31	17.75	0.44	EAD101	NI	7	13	mare
21.38	21.87	0.49	EAD104	NI	7	13	mare
22.28	22.64	0.36	EAD101	NI	7	13	mare
22.85	23.21	0.36	EAD104	NI	7	13	mare
24.11	24.78	0.67	EAD101	NI	7	13	mare
28.53	28.98	0.45	EAD104	NI	7	13	mare
29.07	29.3	0.23	EAD101	NI	7	13	mare
0.133	29.881	29.748	VC74	Nociception	12	20	gelding
5.399	5.599	0.2	AU47	Nociception	12	20	gelding
9.257	9.477	0.22	AU47	Nociception	12	20	gelding
18.58	18.913	0.333	AU145	Nociception	12	20	gelding
23.992	24.58	0.588	AU143	Nociception	12	20	gelding
0.133	29.881	29.748	VC70	Nociception	12	20	gelding
13.425	13.835	0.41	AD19	Controle	2	10	mare
14.515	14.745	0.23	AD19	Controle	2	10	mare
15.601	15.835	0.234	AD19	Controle	2	10	mare
16.645	16.745	0.1	AD19	Controle	2	10	mare
17.711	17.965	0.254	AD19	Controle	2	10	mare
19.914	20.141	0.227	AD19	Controle	2	10	mare
7.753	8.763	1.01	AD53	Controle	2	10	mare
8.763	9.223	0.46	AD52	Controle	2	10	mare
9.903	12.013	2.11	AD53	Controle	2	10	mare
13.948	23.332	9.384	AD81	Controle	2	10	mare
0.79	0.96	0.17	AU113	Controle	2	10	mare
12.985	13.365	0.38	AU17	Controle	2	10	mare
14.515	14.735	0.22	AU25	Controle	2	10	mare
15.615	15.835	0.22	AU25	Controle	2	10	mare
16.645	16.735	0.09	AU25	Controle	2	10	mare
17.745	17.945	0.2	AU25	Controle	2	10	mare
19.915	20.125	0.21	AU25	Controle	2	10	mare
0.133	29.881	29.748	VC70	Controle	2	10	mare
6.39	6.623	0.233	AU47	Controle	2	10	mare
12.014	12.281	0.267	AU145	Controle	2	10	mare
13.584	13.917	0.333	AU145	Controle	2	10	mare
15.185	15.585	0.4	AU145	Controle	2	10	mare
5.608	6.438	0.83	EAD101	Controle	2	10	mare
6.628	7.348	0.72	EAD104	Controle	2	10	mare
0.133	29.881	29.748	VC73	Controle	2	10	mare
10.953	12.093	1.14	AD58	Controle	2	10	mare
8.463	9.243	0.78	AD133	Controle	12	20	gelding
0.133	2.1	1.967	AD51	Controle	12	20	gelding
8.15	8.53	0.38	AD56	Controle	12	20	gelding
8.62	9.06	0.44	AD57	Controle	12	20	gelding
10.282	19.65	9.368	AD81	Controle	12	20	gelding
11.186	11.446	0.26	AU25	Controle	12	20	gelding
12.229	12.433	0.204	AU25	Controle	12	20	gelding
13.226	13.416	0.19	AU25	Controle	12	20	gelding
14.292	14.442	0.15	AU25	Controle	12	20	gelding
16.331	16.641	0.31	AU25	Controle	12	20	gelding
0.133	11.467	11.334	VC73	Controle	12	20	gelding
10.395	10.662	0.267	AU145	Controle	12	20	gelding
12.427	12.627	0.2	AU47	Controle	12	20	gelding
9.333	9.673	0.34	EAD104	Controle	12	20	gelding
9.883	10.593	0.71	EAD104	Controle	12	20	gelding
0.133	2.58	2.447	AD54	Controle	12	20	gelding
22.28	22.546	0.266	AU17	Nociception	10	17	mare
26.057	26.337	0.28	AD38	Nociception	10	17	mare
10.56	11.543	0.983	AD53	Nociception	10	17	mare
13.432	14.552	1.12	AD52	Nociception	10	17	mare
26.788	29.846	3.058	AD54	Nociception	10	17	mare
16.866	17.256	0.39	EAD101	Nociception	10	17	mare
0.133	0.89	0.757	AU101	Nociception	10	17	mare
0.89	1.256	0.366	AU145	Nociception	10	17	mare
1.273	5.59	4.317	AU101	Nociception	10	17	mare
5.61	5.91	0.3	AU145	Nociception	10	17	mare
5.92	7.11	1.19	AU101	Nociception	10	17	mare
7.128	7.395	0.267	AU145	Nociception	10	17	mare
7.43	9.59	2.16	AU101	Nociception	10	17	mare
9.627	9.994	0.367	AU145	Nociception	10	17	mare
10.02	12.62	2.6	AU101	Nociception	10	17	mare
12.665	13.032	0.367	AU145	Nociception	10	17	mare
13.05	13.48	0.43	AU101	Nociception	10	17	mare
13.518	13.685	0.167	AU145	Nociception	10	17	mare
13.69	14.3	0.61	AU101	Nociception	10	17	mare
14.316	14.549	0.233	AU145	Nociception	10	17	mare
14.56	15	0.44	AU101	Nociception	10	17	mare
15.023	15.29	0.267	AU145	Nociception	10	17	mare
15.32	15.99	0.67	AU101	Nociception	10	17	mare
16.019	16.219	0.2	AU145	Nociception	10	17	mare
16.24	21.52	5.28	AU101	Nociception	10	17	mare
21.548	21.815	0.267	AU145	Nociception	10	17	mare
21.84	24.01	2.17	AU101	Nociception	10	17	mare
24.036	24.369	0.333	AU145	Nociception	10	17	mare
24.38	26.96	2.58	AU101	Nociception	10	17	mare
27.001	27.268	0.267	AU145	Nociception	10	17	mare
27.28	29.881	2.601	AU101	Nociception	10	17	mare
4.02	4.46	0.44	EAD104	Nociception	10	17	mare
5.55	5.94	0.39	EAD101	Nociception	10	17	mare
15.396	15.806	0.41	EAD104	Nociception	10	17	mare
16.066	17.156	1.09	EAD101	Nociception	10	17	mare
21.104	21.934	0.83	EAD104	Nociception	10	17	mare
23.132	23.582	0.45	EAD101	Nociception	10	17	mare
23.98	24.42	0.44	EAD104	Nociception	10	17	mare
25.026	25.526	0.5	EAD101	Nociception	10	17	mare
26.173	26.893	0.72	EAD104	Nociception	10	17	mare
27.219	27.589	0.37	EAD101	Nociception	10	17	mare
29.289	29.849	0.56	EAD104	Nociception	10	17	mare
13.363	13.82	0.457	AU25	Nociception	7	13	mare
12.65	12.96	0.31	AD38	Nociception	7	13	mare
7.582	11.42	3.838	AD52	Nociception	7	13	mare
13.04	14.11	1.07	AD57	Nociception	7	13	mare
27.373	29.863	2.49	AD52	Nociception	7	13	mare
0.133	13.03	12.897	AD160	Nociception	7	13	mare
13.323	13.9	0.577	AU18	Nociception	7	13	mare
0.133	7.83	7.697	VC73	Nociception	7	13	mare
14.399	27.491	13.092	VC73	Nociception	7	13	mare
0.43	0.63	0.2	AU47	Nociception	7	13	mare
1.71	2.01	0.3	AU145	Nociception	7	13	mare
7.453	7.72	0.267	AU145	Nociception	7	13	mare
10.45	12.41	1.96	AD1	Nociception	7	13	mare
18.24	18.507	0.267	AU145	Nociception	7	13	mare
24.703	25.036	0.333	AU145	Nociception	7	13	mare
27.309	27.609	0.3	AU145	Nociception	7	13	mare
2.15	2.59	0.44	EAD101	Nociception	7	13	mare
3.44	3.85	0.41	EAD104	Nociception	7	13	mare
8.603	8.913	0.31	EAD101	Nociception	7	13	mare
10.073	10.353	0.28	EAD104	Nociception	7	13	mare
10.563	10.833	0.27	EAD101	Nociception	7	13	mare
12.493	12.763	0.27	EAD104	Nociception	7	13	mare
14.687	14.987	0.3	EAD101	Nociception	7	13	mare
15.147	15.497	0.35	EAD104	Nociception	7	13	mare
16.459	16.779	0.32	EAD101	Nociception	7	13	mare
17.039	17.389	0.35	EAD104	Nociception	7	13	mare
29.34	29.881	0.541	EAD101	Nociception	7	13	mare
0.133	0.78	0.647	AD38	Sedation	1	7	mare
1.9	2.15	0.25	AD19	Sedation	1	7	mare
2.9	3.48	0.58	AD19	Sedation	1	7	mare
4.54	5.27	0.73	AD19	Sedation	1	7	mare
8.82	9.54	0.72	AD19	Sedation	1	7	mare
11.91	12.47	0.56	AD19	Sedation	1	7	mare
14.4	14.84	0.44	AD19	Sedation	1	7	mare
0.443	0.71	0.267	AD30	Sedation	1	7	mare
0.133	2.575	2.442	AD52	Sedation	1	7	mare
1.92	3.49	1.57	AD81	Sedation	1	7	mare
4.49	5.55	1.06	AD81	Sedation	1	7	mare
8.162	10.142	1.98	AD81	Sedation	1	7	mare
11.042	15.382	4.34	AD81	Sedation	1	7	mare
16.087	17.357	1.27	AD81	Sedation	1	7	mare
18.271	20.551	2.28	AD81	Sedation	1	7	mare
1.883	2.15	0.267	AU25	Sedation	1	7	mare
2.35	2.483	0.133	AU18	Sedation	1	7	mare
2.88	3.446	0.566	AU25	Sedation	1	7	mare
4.55	5.283	0.733	AU25	Sedation	1	7	mare
8.852	9.552	0.7	AU25	Sedation	1	7	mare
11.922	12.489	0.567	AU25	Sedation	1	7	mare
14.404	14.87	0.466	AU25	Sedation	1	7	mare
21.783	21.983	0.2	AU12	Sedation	1	7	mare
22.771	22.938	0.167	AU17	Sedation	1	7	mare
0.133	2.67	2.537	VC73	Sedation	1	7	mare
2.71	29.842	27.132	VC72	Sedation	1	7	mare
2.173	2.44	0.267	AU145	Sedation	1	7	mare
11.633	11.833	0.2	AU47	Sedation	1	7	mare
26.364	26.664	0.3	AU145	Sedation	1	7	mare
9.35	10.22	0.87	AU101	Controle	8	14	mare
20.538	20.738	0.2	AU145	Controle	8	14	mare
22.153	22.303	0.15	AU47	Controle	8	14	mare
23.424	24.234	0.81	AU101	Controle	8	14	mare
27.781	28.088	0.307	AU145	Controle	8	14	mare
10.188	10.998	0.81	AD53	Controle	8	14	mare
20.801	22.011	1.21	AD52	Controle	8	14	mare
3.6	4.36	0.76	AD84	Controle	8	14	mare
4.62	5.57	0.95	AD84	Controle	8	14	mare
9.34	10.29	0.95	AD84	Controle	8	14	mare
18.61	19.62	1.01	AD104	Controle	8	14	mare
23.34	24.37	1.03	AD84	Controle	8	14	mare
0.29	0.723	0.433	AU145	Controle	8	14	mare
1.063	1.33	0.267	AU145	Controle	8	14	mare
1.396	1.63	0.234	AU145	Controle	8	14	mare
1.75	3.79	2.04	AU101	Controle	8	14	mare
8.238	8.438	0.2	AU47	Controle	8	14	mare
9.447	10.081	0.634	AD1	Controle	8	14	mare
20.491	21.024	0.533	AU143	Controle	8	14	mare
22.142	22.308	0.166	AU145	Controle	8	14	mare
22.55	22.75	0.2	AU145	Controle	8	14	mare
23.334	24.234	0.9	AD1	Controle	8	14	mare
27.681	28.081	0.4	AU145	Controle	8	14	mare
1.59	2.01	0.42	EAD104	Controle	8	14	mare
2.39	2.63	0.24	EAD104	Controle	8	14	mare
5.66	5.88	0.22	EAD102	Controle	8	14	mare
10.48	10.78	0.3	EAD102	Controle	8	14	mare
20.78	21.34	0.56	EAD101	Controle	8	14	mare
22.23	22.54	0.31	EAD104	Controle	8	14	mare
24.561	24.781	0.22	EAD102	Controle	8	14	mare
10.723	11.42	0.697	AU25	Nociception	9	15	gelding
5.67	6.1	0.43	AD19	Nociception	9	15	gelding
9.73	10.193	0.463	AD19	Nociception	9	15	gelding
15.799	16.639	0.84	AD55	Nociception	9	15	gelding
4.249	8.315	4.066	AD81	Nociception	9	15	gelding
9.103	10.601	1.498	AD81	Nociception	9	15	gelding
10.8	11.84	1.04	AD84	Nociception	9	15	gelding
12.119	14.758	2.639	AD100	Nociception	9	15	gelding
18.46	28.88	10.42	AD100	Nociception	9	15	gelding
5.683	6.106	0.423	AU25	Nociception	9	15	gelding
9.734	10.234	0.5	AU25	Nociception	9	15	gelding
10.63	11.42	0.79	AD160	Nociception	9	15	gelding
13.58	20.29	6.71	VC73	Nociception	9	15	gelding
21.01	24.19	3.18	VC73	Nociception	9	15	gelding
27.13	29.37	2.24	VC73	Nociception	9	15	gelding
0.133	4.31	4.177	AU101	Nociception	9	15	gelding
4.333	4.6	0.267	AU145	Nociception	9	15	gelding
4.63	6.63	2	AU101	Nociception	9	15	gelding
6.643	6.943	0.3	AU145	Nociception	9	15	gelding
6.99	9.78	2.79	AU101	Nociception	9	15	gelding
9.802	10.169	0.367	AU145	Nociception	9	15	gelding
10.19	13.12	2.93	AU101	Nociception	9	15	gelding
13.12	15	1.88	AU101	Nociception	9	15	gelding
18.007	18.34	0.333	AU145	Nociception	9	15	gelding
23.86	25.11	1.25	AU101	Nociception	9	15	gelding
26.031	26.331	0.3	AU145	Nociception	9	15	gelding
26.38	26.75	0.37	AU101	Nociception	9	15	gelding
14.91	15.88	0.97	VC70	Nociception	9	15	gelding
15.89	17.3	1.41	VC73	Nociception	9	15	gelding
17.34	24.72	7.38	VC70	Nociception	9	15	gelding
26.99	29.881	2.891	VC70	Nociception	9	15	gelding
15.399	16.439	1.04	AD54	Nociception	9	15	gelding
25.329	25.669	0.34	AU47	SN	5	13	mare
26.669	26.869	0.2	AU47	SN	5	13	mare
29.116	29.55	0.434	AU145	SN	5	13	mare
22.77	23.17	0.4	AD38	SN	5	13	mare
0.133	1.39	1.257	AD81	SN	5	13	mare
9.856	10.546	0.69	AD104	SN	5	13	mare
12.733	13.466	0.733	AD81	SN	5	13	mare
23.709	23.976	0.267	AU113	SN	5	13	mare
0.133	5.033	4.9	VC72	SN	5	13	mare
0.783	1.396	0.613	AU145	SN	5	13	mare
1.65	2.05	0.4	AU145	SN	5	13	mare
4.79	5.29	0.5	AU145	SN	5	13	mare
5.74	6.106	0.366	AU47	SN	5	13	mare
11.086	11.386	0.3	AU145	SN	5	13	mare
17.927	18.427	0.5	AU145	SN	5	13	mare
21.65	22.23	0.58	AU145	SN	5	13	mare
22.778	23.245	0.467	AU47	SN	5	13	mare
24.498	24.798	0.3	AU145	SN	5	13	mare
24.831	25.264	0.433	AU145	SN	5	13	mare
25.28	25.68	0.4	AU145	SN	5	13	mare
27.426	27.976	0.55	EAD101	SN	5	13	mare
18.52	18.754	0.234	AU47	NI	4	12	gelding
21.562	22.029	0.467	AU145	NI	4	12	gelding
26.3	27.09	0.79	AD38	NI	4	12	gelding
1	1.83	0.83	AD51	NI	4	12	gelding
2.85	3.55	0.7	AD53	NI	4	12	gelding
17.373	19.503	2.13	AD52	NI	4	12	gelding
5.852	9.666	3.814	VC72	NI	4	12	gelding
11.791	17.458	5.667	VC72	NI	4	12	gelding
22.728	29.844	7.116	VC72	NI	4	12	gelding
0.853	1.086	0.233	AU145	NI	4	12	gelding
2.763	3.03	0.267	AU145	NI	4	12	gelding
3.45	3.616	0.166	AU47	NI	4	12	gelding
5.443	5.776	0.333	AU145	NI	4	12	gelding
8.435	8.701	0.266	AU145	NI	4	12	gelding
8.97	10.03	1.06	AU101	NI	4	12	gelding
10.08	10.447	0.367	AU145	NI	4	12	gelding
11.14	11.54	0.4	AU145	NI	4	12	gelding
11.74	16.612	4.872	AU101	NI	4	12	gelding
16.665	17.132	0.467	AU145	NI	4	12	gelding
17.44	17.807	0.367	AU145	NI	4	12	gelding
17.94	18.19	0.25	AU145	NI	4	12	gelding
18.19	19.057	0.867	AD1	NI	4	12	gelding
19.09	21.6	2.51	AU101	NI	4	12	gelding
22.192	22.459	0.267	AU145	NI	4	12	gelding
22.61	29.881	7.271	AU101	NI	4	12	gelding
0.67	1.15	0.48	EAD101	NI	4	12	gelding
2.19	2.68	0.49	EAD104	NI	4	12	gelding
5.55	5.87	0.32	EAD101	NI	4	12	gelding
7.192	7.902	0.71	EAD104	NI	4	12	gelding
11.023	11.663	0.64	EAD101	NI	4	12	gelding
13.03	13.48	0.45	EAD104	NI	4	12	gelding
18.007	18.337	0.33	EAD101	NI	4	12	gelding
19.595	19.985	0.39	EAD101	NI	4	12	gelding
21.894	22.494	0.6	EAD104	NI	4	12	gelding
3.75	5.11	1.36	AD38	Nociception	4	12	gelding
5.676	5.91	0.234	AD19	Nociception	4	12	gelding
2.55	4.34	1.79	AD52	Nociception	4	12	gelding
6.13	7.09	0.96	AD54	Nociception	4	12	gelding
7.09	7.82	0.73	AD56	Nociception	4	12	gelding
10.19	11.26	1.07	AD53	Nociception	4	12	gelding
4.13	4.79	0.66	AD104	Nociception	4	12	gelding
5.674	5.908	0.234	AU25	Nociception	4	12	gelding
5.95	6.2	0.25	AU18	Nociception	4	12	gelding
4.71	4.95	0.24	EAD104	Nociception	4	12	gelding
0.133	3.39	3.257	VC72	Nociception	4	12	gelding
5.35	10.04	4.69	VC73	Nociception	4	12	gelding
10.04	29.85	19.81	VC72	Nociception	4	12	gelding
2.25	2.516	0.266	AU145	Nociception	4	12	gelding
5.156	5.456	0.3	AU145	Nociception	4	12	gelding
5.5	6.31	0.81	AU101	Nociception	4	12	gelding
8.641	8.808	0.167	AU47	Nociception	4	12	gelding
9.44	9.573	0.133	AU47	Nociception	4	12	gelding
9.91	10.077	0.167	AU145	Nociception	4	12	gelding
11.15	13.74	2.59	AU101	Nociception	4	12	gelding
14.655	14.822	0.167	AU47	Nociception	4	12	gelding
15.344	15.711	0.367	AU145	Nociception	4	12	gelding
17.08	17.347	0.267	AU145	Nociception	4	12	gelding
18.047	18.247	0.2	AU145	Nociception	4	12	gelding
18.4	21.27	2.87	AU101	Nociception	4	12	gelding
21.319	21.652	0.333	AU145	Nociception	4	12	gelding
22.225	22.425	0.2	AU145	Nociception	4	12	gelding
22.852	23.052	0.2	AU145	Nociception	4	12	gelding
23.18	25.58	2.4	AU101	Nociception	4	12	gelding
25.602	25.935	0.333	AU145	Nociception	4	12	gelding
26.126	26.293	0.167	AU47	Nociception	4	12	gelding
26.34	28.67	2.33	AU101	Nociception	4	12	gelding
28.706	28.973	0.267	AU145	Nociception	4	12	gelding
29.08	29.59	0.51	AU101	Nociception	4	12	gelding
29.618	29.818	0.2	AU47	Nociception	4	12	gelding
29.83	29.881	0.051	AU101	Nociception	4	12	gelding
3.1	3.75	0.65	EAD104	Nociception	4	12	gelding
3.99	4.48	0.49	EAD101	Nociception	4	12	gelding
4.55	4.76	0.21	EAD104	Nociception	4	12	gelding
5.04	5.48	0.44	EAD101	Nociception	4	12	gelding
6.51	6.87	0.36	EAD101	Nociception	4	12	gelding
8.17	8.48	0.31	EAD101	Nociception	4	12	gelding
9.08	9.3	0.22	EAD104	Nociception	4	12	gelding
10.463	12.523	2.06	EAD101	Nociception	4	12	gelding
16.129	16.469	0.34	EAD104	Nociception	4	12	gelding
17.488	17.988	0.5	EAD101	Nociception	4	12	gelding
19.43	19.74	0.31	EAD104	Nociception	4	12	gelding
19.944	20.384	0.44	EAD101	Nociception	4	12	gelding
23.494	23.724	0.23	EAD104	Nociception	4	12	gelding
25.634	26.014	0.38	EAD101	Nociception	4	12	gelding
26.16	26.39	0.23	EAD104	Nociception	4	12	gelding
26.83	27.44	0.61	EAD101	Nociception	4	12	gelding
27.47	27.86	0.39	EAD101	Nociception	4	12	gelding
10.29	11.08	0.79	AD52	Nociception	4	12	gelding
24.567	25.187	0.62	AD19	Sedation	8	14	mare
25.857	26.407	0.55	AD19	Sedation	8	14	mare
26.997	27.547	0.55	AD19	Sedation	8	14	mare
28.037	28.467	0.43	AD19	Sedation	8	14	mare
5.703	5.836	0.133	AU16	Sedation	8	14	mare
5.836	5.97	0.134	AU17	Sedation	8	14	mare
6.621	6.721	0.1	AU16	Sedation	8	14	mare
6.84	7.187	0.347	AU17	Sedation	8	14	mare
7.311	7.655	0.344	AU145	Sedation	8	14	mare
15.41	15.876	0.466	AU145	Sedation	8	14	mare
22.576	22.996	0.42	AU145	Sedation	8	14	mare
28.587	29.174	0.587	AU145	Sedation	8	14	mare
2.098	2.778	0.68	EAD104	Sedation	8	14	mare
5.128	5.748	0.62	EAD101	Sedation	8	14	mare
6.396	7.076	0.68	EAD104	Sedation	8	14	mare
10.097	11.137	1.04	EAD101	Sedation	8	14	mare
17.64	18.13	0.49	EAD104	Sedation	8	14	mare
19.078	19.528	0.45	EAD104	Sedation	8	14	mare
21.52	22.05	0.53	EAD101	Sedation	8	14	mare
24.979	25.759	0.78	EAD104	Sedation	8	14	mare
28.41	28.81	0.4	EAD104	Sedation	8	14	mare
12.497	13.647	1.15	AD38	Controle	9	15	gelding
26.849	29.982	3.133	AD100	Controle	9	15	gelding
0.133	9.444	9.311	VC72	Controle	9	15	gelding
28.787	30.02	1.233	VC72	Controle	9	15	gelding
8.082	8.448	0.366	AU145	Controle	9	15	gelding
8.604	9.184	0.58	AU101	Controle	9	15	gelding
9.19	9.523	0.333	AU145	Controle	9	15	gelding
9.554	10.484	0.93	AU101	Controle	9	15	gelding
10.512	10.846	0.334	AU145	Controle	9	15	gelding
10.854	16.294	5.44	AU101	Controle	9	15	gelding
16.325	16.725	0.4	AU145	Controle	9	15	gelding
16.76	18.26	1.5	AU101	Controle	9	15	gelding
18.267	18.567	0.3	AU145	Controle	9	15	gelding
18.57	25.6	7.03	AU101	Controle	9	15	gelding
25.617	26.05	0.433	AU145	Controle	9	15	gelding
26.07	29.06	2.99	AU101	Controle	9	15	gelding
29.086	29.353	0.267	AU145	Controle	9	15	gelding
29.37	30.02	0.65	AU101	Controle	9	15	gelding
20.07	20.98	0.91	EAD101	Controle	9	15	gelding
29.377	29.787	0.41	EAD104	Controle	9	15	gelding
2.943	4.176	1.233	AD19	NI	5	13	mare
18.496	18.896	0.4	AD38	NI	5	13	mare
29.04	29.437	0.397	AD19	NI	5	13	mare
2.78	3.89	1.11	AD51	NI	5	13	mare
5.96	6.56	0.6	AD53	NI	5	13	mare
8.715	9.515	0.8	AD53	NI	5	13	mare
10.264	11.197	0.933	AD51	NI	5	13	mare
13.357	13.924	0.567	AD54	NI	5	13	mare
13.924	15.057	1.133	AD53	NI	5	13	mare
20.265	20.865	0.6	AD52	NI	5	13	mare
25.514	26.974	1.46	AD51	NI	5	13	mare
28.476	29.106	0.63	AD53	NI	5	13	mare
28.493	29.633	1.14	AD81	NI	5	13	mare
6.62	6.92	0.3	AUH13	NI	5	13	mare
27.41	27.66	0.25	AUH13	NI	5	13	mare
28.724	29.157	0.433	AU25	NI	5	13	mare
8.296	8.826	0.53	EAD101	NI	5	13	mare
0.133	3.52	3.387	VC72	NI	5	13	mare
4.657	10.827	6.17	VC72	NI	5	13	mare
12.097	12.917	0.82	VC72	NI	5	13	mare
13.872	20.56	6.688	VC72	NI	5	13	mare
21.341	25.29	3.949	VC72	NI	5	13	mare
0.866	1.266	0.4	AU145	NI	5	13	mare
2.6	2.933	0.333	AU145	NI	5	13	mare
3.133	3.5	0.367	AU145	NI	5	13	mare
3.833	4.266	0.433	AU145	NI	5	13	mare
4.8	5.033	0.233	AU145	NI	5	13	mare
6.046	6.346	0.3	AU145	NI	5	13	mare
7.446	7.846	0.4	AU145	NI	5	13	mare
8.546	8.88	0.334	AU145	NI	5	13	mare
10.226	10.593	0.367	AU145	NI	5	13	mare
10.693	10.993	0.3	AU145	NI	5	13	mare
11.626	11.993	0.367	AU145	NI	5	13	mare
12.393	12.693	0.3	AU145	NI	5	13	mare
12.993	13.326	0.333	AU145	NI	5	13	mare
14.026	14.326	0.3	AU145	NI	5	13	mare
15.504	15.771	0.267	AU47	NI	5	13	mare
20.045	20.412	0.367	AU145	NI	5	13	mare
20.676	20.976	0.3	AU145	NI	5	13	mare
21.195	21.528	0.333	AU145	NI	5	13	mare
21.695	21.928	0.233	AU47	NI	5	13	mare
22.698	22.931	0.233	AU47	NI	5	13	mare
25.213	25.78	0.567	AU145	NI	5	13	mare
25.903	26.203	0.3	AU145	NI	5	13	mare
26.57	26.903	0.333	AU145	NI	5	13	mare
27.003	27.37	0.367	AU145	NI	5	13	mare
27.87	28.136	0.266	AU145	NI	5	13	mare
3.28	3.68	0.4	EAD104	NI	5	13	mare
4.26	4.67	0.41	EAD101	NI	5	13	mare
6.15	7.25	1.1	EAD104	NI	5	13	mare
7.336	7.916	0.58	EAD101	NI	5	13	mare
11.537	12.207	0.67	EAD104	NI	5	13	mare
12.537	12.977	0.44	EAD101	NI	5	13	mare
13.328	14.145	0.817	EAD104	NI	5	13	mare
14.205	14.595	0.39	EAD101	NI	5	13	mare
15.285	15.715	0.43	EAD101	NI	5	13	mare
20.169	20.869	0.7	EAD104	NI	5	13	mare
20.929	21.409	0.48	EAD101	NI	5	13	mare
23.934	24.884	0.95	EAD104	NI	5	13	mare
25.174	25.714	0.54	EAD101	NI	5	13	mare
26.892	27.382	0.49	EAD104	NI	5	13	mare
27.452	27.872	0.42	EAD101	NI	5	13	mare
11.96	13.43	1.47	AD51	Controle	6	13	mare
3.026	3.293	0.267	AU145	Controle	6	13	mare
3.583	3.816	0.233	AU145	Controle	6	13	mare
6.38	6.746	0.366	AU145	Controle	6	13	mare
7.085	7.419	0.334	AU145	Controle	6	13	mare
11.784	12.017	0.233	AU47	Controle	6	13	mare
12.177	12.387	0.21	AU47	Controle	6	13	mare
15.034	15.4	0.366	AU145	Controle	6	13	mare
20.908	21.141	0.233	AU145	Controle	6	13	mare
25.692	26.059	0.367	AU47	Controle	6	13	mare
27.869	28.069	0.2	AU47	Controle	6	13	mare
28.281	28.481	0.2	AU47	Controle	6	13	mare
2.36	2.68	0.32	EAD104	Controle	6	13	mare
8.87	9.44	0.57	EAD101	Controle	6	13	mare
10.967	11.327	0.36	EAD104	Controle	6	13	mare
11.707	12.277	0.57	EAD101	Controle	6	13	mare
12.463	12.803	0.34	EAD104	Controle	6	13	mare
12.913	13.203	0.29	EAD104	Controle	6	13	mare
16.103	16.503	0.4	EAD101	Controle	6	13	mare
16.723	17.103	0.38	EAD104	Controle	6	13	mare
27.5	27.91	0.41	EAD104	Controle	6	13	mare
29.49	29.881	0.391	EAD101	Controle	6	13	mare
7.19	8.83	1.64	AD51	Isolation	9	15	gelding
22.458	22.788	0.33	EAD104	Isolation	9	15	gelding
27.32	27.68	0.36	EAD101	Isolation	9	15	gelding
0.133	7.868	7.735	VC73	Isolation	9	15	gelding
18.546	19.066	0.52	VC73	Isolation	9	15	gelding
19.386	29.847	10.461	VC73	Isolation	9	15	gelding
0.133	1.94	1.807	AU101	Isolation	9	15	gelding
1.98	2.346	0.366	AU145	Isolation	9	15	gelding
2.36	2.51	0.15	AU101	Isolation	9	15	gelding
2.523	2.823	0.3	AU47	Isolation	9	15	gelding
2.97	6.19	3.22	AU101	Isolation	9	15	gelding
6.22	6.553	0.333	AU145	Isolation	9	15	gelding
7.042	7.276	0.234	AU145	Isolation	9	15	gelding
7.752	7.886	0.134	AU47	Isolation	9	15	gelding
8.23	11.61	3.38	AU101	Isolation	9	15	gelding
11.62	11.82	0.2	AU47	Isolation	9	15	gelding
11.85	13.62	1.77	AU101	Isolation	9	15	gelding
13.65	13.95	0.3	AU145	Isolation	9	15	gelding
13.98	14.79	0.81	AU101	Isolation	9	15	gelding
14.799	15.099	0.3	AU145	Isolation	9	15	gelding
15.11	15.83	0.72	AU101	Isolation	9	15	gelding
15.863	16.163	0.3	AU145	Isolation	9	15	gelding
16.17	16.61	0.44	AU101	Isolation	9	15	gelding
16.632	17.032	0.4	AU47	Isolation	9	15	gelding
17.04	17.59	0.55	AU101	Isolation	9	15	gelding
17.623	17.99	0.367	AU145	Isolation	9	15	gelding
17.99	18.21	0.22	AU101	Isolation	9	15	gelding
18.233	18.633	0.4	AU145	Isolation	9	15	gelding
18.76	18.96	0.2	AU145	Isolation	9	15	gelding
19.758	29.843	10.085	AU101	Isolation	9	15	gelding
6.52	6.83	0.31	EAD104	Isolation	9	15	gelding
18.946	19.346	0.4	EAD101	Isolation	9	15	gelding
22.188	22.818	0.63	EAD101	Isolation	9	15	gelding
25.1	25.747	0.647	EAD104	Isolation	9	15	gelding
26.08	27.41	1.33	EAD101	Isolation	9	15	gelding
3.12	4.18	1.06	AD51	SN	4	12	gelding
4.826	6.416	1.59	AD52	SN	4	12	gelding
17.625	29.843	12.218	VC72	SN	4	12	gelding
1.83	2.063	0.233	AU145	SN	4	12	gelding
2.766	3.2	0.434	AU145	SN	4	12	gelding
3.43	3.796	0.366	AU145	SN	4	12	gelding
4.146	4.613	0.467	AU145	SN	4	12	gelding
4.846	5.213	0.367	AU145	SN	4	12	gelding
5.366	5.7	0.334	AU145	SN	4	12	gelding
6.636	7.003	0.367	AU145	SN	4	12	gelding
7.663	7.963	0.3	AU145	SN	4	12	gelding
9.19	9.77	0.58	AU145	SN	4	12	gelding
10.24	10.54	0.3	AU145	SN	4	12	gelding
17.016	17.483	0.467	AU145	SN	4	12	gelding
19.24	19.64	0.4	AU145	SN	4	12	gelding
20.673	21.006	0.333	AU145	SN	4	12	gelding
21.64	22.04	0.4	AU145	SN	4	12	gelding
22.986	23.353	0.367	AU145	SN	4	12	gelding
25.91	26.4	0.49	AU145	SN	4	12	gelding
27.36	27.793	0.433	AU145	SN	4	12	gelding
29.183	29.483	0.3	AU145	SN	4	12	gelding
0.133	0.57	0.437	EAD104	SN	4	12	gelding
3.8	4.1	0.3	EAD104	SN	4	12	gelding
5.87	6.75	0.88	EAD101	SN	4	12	gelding
26.59	26.99	0.4	EAD104	SN	4	12	gelding
27.21	28.25	1.04	EAD101	SN	4	12	gelding
3.3	5.02	1.72	AD51	Isolation	12	20	gelding
22.324	22.774	0.45	AD51	Isolation	12	20	gelding
22.069	24.65	2.581	AU18	Isolation	12	20	gelding
0.133	3.46	3.327	VC72	Isolation	12	20	gelding
3.46	4.08	0.62	VC73	Isolation	12	20	gelding
9.619	12.309	2.69	VC72	Isolation	12	20	gelding
22.007	29.842	7.835	VC73	Isolation	12	20	gelding
3.32	3.753	0.433	AU145	Isolation	12	20	gelding
4.003	4.172	0.169	AU47	Isolation	12	20	gelding
4.6	4.8	0.2	AU145	Isolation	12	20	gelding
8.505	8.938	0.433	AU145	Isolation	12	20	gelding
9.119	9.353	0.234	AU145	Isolation	12	20	gelding
9.806	10.04	0.234	AU145	Isolation	12	20	gelding
11.428	11.661	0.233	AU145	Isolation	12	20	gelding
16.191	16.424	0.233	AU145	Isolation	12	20	gelding
21.606	21.939	0.333	AU145	Isolation	12	20	gelding
22.284	22.551	0.267	AU145	Isolation	12	20	gelding
29.802	30.035	0.233	AU145	Isolation	12	20	gelding
3.31	3.66	0.35	EAD104	Isolation	12	20	gelding
3.98	4.39	0.41	EAD104	Isolation	12	20	gelding
6.19	6.95	0.76	EAD101	Isolation	12	20	gelding
7.876	8.756	0.88	EAD101	Isolation	12	20	gelding
9.325	9.585	0.26	EAD104	Isolation	12	20	gelding
9.905	10.185	0.28	EAD101	Isolation	12	20	gelding
21.276	21.626	0.35	EAD104	Isolation	12	20	gelding
22.47	22.87	0.4	EAD104	Isolation	12	20	gelding
24.24	24.61	0.37	EAD101	Isolation	12	20	gelding
24.855	25.265	0.41	EAD104	Isolation	12	20	gelding
25.325	25.675	0.35	EAD101	Isolation	12	20	gelding
25.895	26.37	0.475	EAD104	Isolation	12	20	gelding
26.675	27.165	0.49	EAD101	Isolation	12	20	gelding
27.795	28.765	0.97	EAD104	Isolation	12	20	gelding
8.746	9.556	0.81	AD38	SN	2	10	mare
16.33	20.61	4.28	AD54	SN	2	10	mare
0.133	10.867	10.734	AD100	SN	2	10	mare
13.051	13.318	0.267	AU17	SN	2	10	mare
0.133	29.881	29.748	VC70	SN	2	10	mare
15.337	15.604	0.267	AU145	SN	2	10	mare
18.055	18.422	0.367	AU145	SN	2	10	mare
18.855	19.222	0.367	AU145	SN	2	10	mare
20.804	21.004	0.2	AU145	SN	2	10	mare
21.639	21.772	0.133	AU145	SN	2	10	mare
21.63	22.15	0.52	EAD101	SN	2	10	mare
1.61	5.38	3.77	VC73	SN	2	10	mare
6.09	29.881	23.791	VC73	SN	2	10	mare
11.25	11.79	0.54	AD38	Isolation	11	20	mare
22.444	22.814	0.37	AD38	Isolation	11	20	mare
17.284	18.214	0.93	AD52	Isolation	11	20	mare
19.975	20.355	0.38	EAD104	Isolation	11	20	mare
0.133	17.364	17.231	VC73	Isolation	11	20	mare
17.39	29.844	12.454	VC72	Isolation	11	20	mare
6.76	6.92	0.16	AU47	Isolation	11	20	mare
7.43	7.833	0.403	AU47	Isolation	11	20	mare
11.701	12.033	0.332	AU47	Isolation	11	20	mare
18.413	18.68	0.267	AU145	Isolation	11	20	mare
20.031	20.297	0.266	AU145	Isolation	11	20	mare
2.18	2.88	0.7	EAD101	Isolation	11	20	mare
4.85	5.23	0.38	EAD104	Isolation	11	20	mare
10.286	10.996	0.71	EAD101	Isolation	11	20	mare
11.501	12.051	0.55	EAD104	Isolation	11	20	mare
14.095	14.835	0.74	EAD101	Isolation	11	20	mare
16.332	16.752	0.42	EAD104	Isolation	11	20	mare
17.243	17.583	0.34	EAD101	Isolation	11	20	mare
19.475	20.125	0.65	EAD101	Isolation	11	20	mare
26.148	26.528	0.38	EAD104	Isolation	11	20	mare
0.133	29.847	29.714	VC70	Isolation	11	20	mare
21.026	21.36	0.334	AUH13	SN	10	17	mare
22.333	22.633	0.3	AUH13	SN	10	17	mare
23.29	23.59	0.3	AUH13	SN	10	17	mare
23.686	24.02	0.334	AUH13	SN	10	17	mare
24.933	25.6	0.667	AUH13	SN	10	17	mare
26.426	27.04	0.614	AUH13	SN	10	17	mare
20.923	21.55	0.627	AD19	SN	10	17	mare
22.21	23.05	0.84	AD19	SN	10	17	mare
23.67	24.53	0.86	AD19	SN	10	17	mare
24.92	25.74	0.82	AD19	SN	10	17	mare
26.43	27.25	0.82	AD19	SN	10	17	mare
9.568	11.628	2.06	AD54	SN	10	17	mare
15.408	17.158	1.75	AD52	SN	10	17	mare
0.133	3.582	3.449	AD81	SN	10	17	mare
17.583	29.714	12.131	AD81	SN	10	17	mare
7.126	7.26	0.134	AU18	SN	10	17	mare
20.92	21.553	0.633	AU25	SN	10	17	mare
22.26	23.093	0.833	AU25	SN	10	17	mare
23.383	23.55	0.167	AU25	SN	10	17	mare
23.69	24.556	0.866	AU25	SN	10	17	mare
24.9	25.77	0.87	AU25	SN	10	17	mare
26.45	27.25	0.8	AU25	SN	10	17	mare
10.135	18.2	8.065	VC70	SN	10	17	mare
0.133	2.69	2.557	AU101	SN	10	17	mare
2.696	3.03	0.334	AU145	SN	10	17	mare
3.08	8.79	5.71	AU101	SN	10	17	mare
8.823	9.123	0.3	AU145	SN	10	17	mare
9.82	13.72	3.9	AU101	SN	10	17	mare
13.765	14.132	0.367	AU145	SN	10	17	mare
14.15	15	0.85	AU101	SN	10	17	mare
15.033	15.233	0.2	AU145	SN	10	17	mare
16.44	24.91	8.47	AU101	SN	10	17	mare
27.558	28.091	0.533	AU145	SN	10	17	mare
28.774	29.274	0.5	AU145	SN	10	17	mare
15.013	15.733	0.72	EAD104	SN	10	17	mare
17.364	17.994	0.63	EAD101	SN	10	17	mare
23.69	24.507	0.817	EAD104	SN	10	17	mare
27.324	28.174	0.85	EAD101	SN	10	17	mare
9.83	12.39	2.56	VC73	SN	10	17	mare
12.4	15.19	2.79	VC72	SN	10	17	mare
17.194	21.018	3.824	AD100	SN	10	17	mare
4.116	4.316	0.2	AU17	Sedation	3	11	mare
6.301	6.645	0.344	AU17	Sedation	3	11	mare
20.58	20.813	0.233	AU17	Sedation	3	11	mare
24.352	24.586	0.234	AU17	Sedation	3	11	mare
25.309	25.509	0.2	AU18	Sedation	3	11	mare
16.463	17.283	0.82	EAD101	Sedation	3	11	mare
1.84	2.36	0.52	AU145	Sedation	3	11	mare
4.023	4.56	0.537	AU145	Sedation	3	11	mare
8.828	9.395	0.567	AU145	Sedation	3	11	mare
26.412	26.912	0.5	AU145	Sedation	3	11	mare
6.51	6.87	0.36	EAD104	Sedation	3	11	mare
7.074	7.694	0.62	EAD101	Sedation	3	11	mare
10.761	11.231	0.47	EAD104	Sedation	3	11	mare
14.155	14.635	0.48	EAD104	Sedation	3	11	mare
15.49	16.533	1.043	EAD101	Sedation	3	11	mare
25.129	25.359	0.23	EAD104	Sedation	3	11	mare
25.719	26.239	0.52	EAD101	Sedation	3	11	mare
28.66	29.21	0.55	EAD104	Sedation	3	11	mare
0	4.18	4.18	VC72	Isolation	2	10	mare
10.88	12.81	1.93	VC72	Isolation	2	10	mare
18.643	23.273	4.63	VC72	Isolation	2	10	mare
0	3.09	3.09	AU101	Isolation	2	10	mare
10.59	18.95	8.36	AU101	Isolation	2	10	mare
27.405	27.665	0.26	AD1	Isolation	2	10	mare
28.28	29.81	1.53	AU101	Isolation	2	10	mare
0.89	1.54	0.65	AD38	Isolation	2	10	mare
5.72	6.23	0.51	AD38	Isolation	2	10	mare
6.32	6.92	0.6	AD38	Isolation	2	10	mare
7.29	7.69	0.4	AD38	Isolation	2	10	mare
10.955	12.045	1.09	AD38	Isolation	2	10	mare
17.517	18.187	0.67	AD38	Isolation	2	10	mare
18.542	20.402	1.86	AD38	Isolation	2	10	mare
25.561	25.571	0.01	AD38	Isolation	2	10	mare
25.571	29.051	3.48	AD38	Isolation	2	10	mare
18.891	20.451	1.56	AD53	Isolation	2	10	mare
26.926	28.666	1.74	AD51	Isolation	2	10	mare
11.05	11.56	0.51	AU17	Isolation	2	10	mare
11.86	12.39	0.53	AU17	Isolation	2	10	mare
23.89	24.5	0.61	AU17	Isolation	2	10	mare
1.31	1.72	0.41	EAD104	Isolation	2	10	mare
1.86	2.24	0.38	EAD102	Isolation	2	10	mare
3.97	4.32	0.35	EAD101	Isolation	2	10	mare
4.55	5.17	0.62	EAD101	Isolation	2	10	mare
5.95	6.43	0.48	EAD102	Isolation	2	10	mare
28.91	29.49	0.58	EAD101	Isolation	2	10	mare
0.01	27.12	27.11	VC71	Isolation	2	10	mare
0.11	0.29	0.18	AU145	Isolation	2	10	mare
1.15	1.36	0.21	AU145	Isolation	2	10	mare
1.62	1.96	0.34	AU145	Isolation	2	10	mare
2.3	2.57	0.27	AU47	Isolation	2	10	mare
3.1	3.42	0.32	AU145	Isolation	2	10	mare
10.59	10.88	0.29	AU145	Isolation	2	10	mare
10.99	11.24	0.25	AU145	Isolation	2	10	mare
11.61	11.87	0.26	AU145	Isolation	2	10	mare
12.645	12.925	0.28	AU145	Isolation	2	10	mare
18.96	19.41	0.45	AU145	Isolation	2	10	mare
23	23.37	0.37	AU145	Isolation	2	10	mare
27.04	27.4	0.36	AU145	Isolation	2	10	mare
27.71	28.04	0.33	AU145	Isolation	2	10	mare
28.08	28.43	0.35	AU47	Isolation	2	10	mare
28.7	29.02	0.32	AU145	Isolation	2	10	mare
1.37	1.98	0.61	EAD103	Isolation	2	10	mare
7.34	8.01	0.67	EAD104	Isolation	2	10	mare
8.055	8.615	0.56	EAD101	Isolation	2	10	mare
10.587	11.337	0.75	EAD102	Isolation	2	10	mare
11.75	12.08	0.33	EAD103	Isolation	2	10	mare
12.384	12.794	0.41	EAD101	Isolation	2	10	mare
12.814	13.254	0.44	EAD104	Isolation	2	10	mare
15.435	16.055	0.62	EAD101	Isolation	2	10	mare
17.048	17.668	0.62	EAD104	Isolation	2	10	mare
19.166	19.736	0.57	EAD102	Isolation	2	10	mare
20.076	20.556	0.48	EAD102	Isolation	2	10	mare
21.136	21.446	0.31	EAD102	Isolation	2	10	mare
21.726	22.266	0.54	EAD104	Isolation	2	10	mare
22.63	23.26	0.63	EAD104	Isolation	2	10	mare
23.5	24.24	0.74	EAD101	Isolation	2	10	mare
24.271	24.651	0.38	EAD103	Isolation	2	10	mare
25.056	25.616	0.56	EAD101	Isolation	2	10	mare
26.793	27.373	0.58	EAD104	Isolation	2	10	mare
27.38	27.85	0.47	EAD101	Isolation	2	10	mare
28.805	29.305	0.5	EAD104	Isolation	2	10	mare
29.33	29.66	0.33	EAD101	Isolation	2	10	mare
13.49	19.74	6.25	VC72	NI	9	15	gelding
0.03	18.1	18.07	AU101	NI	9	15	gelding
23.4	30.047	6.647	AU101	NI	9	15	gelding
13.11	14.18	1.07	AD51	NI	9	15	gelding
18.59	21.13	2.54	AD51	NI	9	15	gelding
21.61	23.31	1.7	AD52	NI	9	15	gelding
0	3.22	3.22	AD81	NI	9	15	gelding
22.26	24.71	2.45	AD81	NI	9	15	gelding
8.54	9.78	1.24	AU18	NI	9	15	gelding
20.85	21.46	0.61	AU18	NI	9	15	gelding
24.04	25.1	1.06	AU18	NI	9	15	gelding
18.45	19.15	0.7	EAD101	NI	9	15	gelding
0.55	19.72	19.17	VC71	NI	9	15	gelding
2.26	2.73	0.47	AU145	NI	9	15	gelding
3.77	4.06	0.29	AU145	NI	9	15	gelding
12.16	12.49	0.33	AU145	NI	9	15	gelding
12.72	12.98	0.26	AU145	NI	9	15	gelding
13.025	13.405	0.38	AU47	NI	9	15	gelding
16.95	17.32	0.37	AU47	NI	9	15	gelding
18.11	18.54	0.43	AU145	NI	9	15	gelding
21.2	21.56	0.36	AU47	NI	9	15	gelding
21.735	22.075	0.34	AU145	NI	9	15	gelding
22.13	22.53	0.4	AU145	NI	9	15	gelding
28.885	29.255	0.37	AU145	NI	9	15	gelding
6.35	7.2	0.85	EAD101	NI	9	15	gelding
7.27	7.77	0.5	EAD104	NI	9	15	gelding
8.13	8.54	0.41	EAD102	NI	9	15	gelding
8.62	9.04	0.42	EAD104	NI	9	15	gelding
9.44	10.03	0.59	EAD101	NI	9	15	gelding
10.7	11.36	0.66	EAD104	NI	9	15	gelding
11.415	12.235	0.82	EAD101	NI	9	15	gelding
12.38	13.08	0.7	EAD104	NI	9	15	gelding
13.475	14.115	0.64	EAD101	NI	9	15	gelding
14.2	14.78	0.58	EAD104	NI	9	15	gelding
14.855	15.755	0.9	EAD101	NI	9	15	gelding
15.81	16.74	0.93	EAD104	NI	9	15	gelding
16.95	17.84	0.89	EAD101	NI	9	15	gelding
18.45	19.15	0.7	EAD104	NI	9	15	gelding
19.325	19.895	0.57	EAD103	NI	9	15	gelding
20.305	20.845	0.54	EAD101	NI	9	15	gelding
21.03	21.62	0.59	EAD104	NI	9	15	gelding
22.78	23.14	0.36	EAD101	NI	9	15	gelding
27.605	28.465	0.86	EAD101	NI	9	15	gelding
28.73	29.38	0.65	EAD104	NI	9	15	gelding
29.42	29.75	0.33	EAD101	NI	9	15	gelding
7.27	7.57	0.3	AU25	SN	9	15	gelding
26.69	27.14	0.45	AU17	SN	9	15	gelding
27.46	27.85	0.39	AU17	SN	9	15	gelding
28.08	28.37	0.29	AU17	SN	9	15	gelding
28.38	28.55	0.17	AD160	SN	9	15	gelding
4.09	4.63	0.54	AU18	SN	9	15	gelding
6.84	7.25	0.41	AU17	SN	9	15	gelding
7.27	7.57	0.3	AD160	SN	9	15	gelding
8.31	8.66	0.35	AU17	SN	9	15	gelding
19.18	19.85	0.67	AU18	SN	9	15	gelding
25.33	25.96	0.63	AU17	SN	9	15	gelding
28.38	28.55	0.17	AU25	SN	9	15	gelding
0.21	30.047	29.837	VC72	SN	9	15	gelding
26.01	26.62	0.61	AU143	SN	9	15	gelding
13.79	14.27	0.48	EAD103	SN	9	15	gelding
21.15	21.82	0.67	EAD104	SN	9	15	gelding
21.94	22.83	0.89	EAD101	SN	9	15	gelding
22.86	24.03	1.17	EAD102	SN	9	15	gelding
26.85	28.16	1.31	EAD102	SN	9	15	gelding
9.82	14.55	4.73	AU101	Nociception	1	7	mare
14.55	20.97	6.42	AU101	Nociception	1	7	mare
24.005	24.175	0.17	AU145	Nociception	1	7	mare
26.95	30.047	3.097	AU101	Nociception	1	7	mare
10.295	11.095	0.8	AU25	Nociception	1	7	mare
27.235	27.715	0.48	AU10	Nociception	1	7	mare
10.48	11.03	0.55	AD19	Nociception	1	7	mare
16.16	16.7	0.54	AD38	Nociception	1	7	mare
22.7	23.7	1	AD38	Nociception	1	7	mare
27.155	27.665	0.51	AD19	Nociception	1	7	mare
4.13	5.38	1.25	AD54	Nociception	1	7	mare
6.24	7.46	1.22	AD51	Nociception	1	7	mare
7.5	8.91	1.41	AD53	Nociception	1	7	mare
9.02	11.16	2.14	AD52	Nociception	1	7	mare
13.76	14.44	0.68	AD53	Nociception	1	7	mare
21.92	23.21	1.29	AD51	Nociception	1	7	mare
25.71	27.27	1.56	AD52	Nociception	1	7	mare
5.15	7.33	2.18	AD101	Nociception	1	7	mare
8.1	12.83	4.73	AD81	Nociception	1	7	mare
20.35	21.6	1.25	AD104	Nociception	1	7	mare
28.52	29.94	1.42	AD81	Nociception	1	7	mare
8.76	9.79	1.03	AU18	Nociception	1	7	mare
10.12	10.44	0.32	AU17	Nociception	1	7	mare
18.555	20.595	2.04	AUH13	Nociception	1	7	mare
21.58	22.29	0.71	AUH13	Nociception	1	7	mare
26.575	27.705	1.13	AU17	Nociception	1	7	mare
0.08	5.13	5.05	VC73	Nociception	1	7	mare
5.14	8.4	3.26	VC73	Nociception	1	7	mare
9.84	14.55	4.71	VC73	Nociception	1	7	mare
22.63	25.51	2.88	VC71	Nociception	1	7	mare
8.76	9.19	0.43	AU47	Nociception	1	7	mare
9.33	9.8	0.47	AU47	Nociception	1	7	mare
17.35	17.83	0.48	AU145	Nociception	1	7	mare
18.245	18.785	0.54	AU145	Nociception	1	7	mare
19.48	19.93	0.45	AU145	Nociception	1	7	mare
20.5	20.94	0.44	AU47	Nociception	1	7	mare
22.105	25.515	3.41	AU5	Nociception	1	7	mare
25.515	25.52	0.005	AU5	Nociception	1	7	mare
25.52	25.84	0.32	AU47	Nociception	1	7	mare
26.04	26.43	0.39	AU145	Nociception	1	7	mare
26.5	26.95	0.45	AU145	Nociception	1	7	mare
29.58	30	0.42	AU145	Nociception	1	7	mare
9.39	9.91	0.52	EAD104	Nociception	1	7	mare
12.03	12.38	0.35	EAD104	Nociception	1	7	mare
18.82	19.7	0.88	EAD101	Nociception	1	7	mare
20.105	20.415	0.31	EAD104	Nociception	1	7	mare
20.425	20.755	0.33	EAD102	Nociception	1	7	mare
21.695	22.045	0.35	EAD103	Nociception	1	7	mare
22.085	22.725	0.64	EAD101	Nociception	1	7	mare
22.77	23.21	0.44	EAD103	Nociception	1	7	mare
23.275	23.895	0.62	EAD101	Nociception	1	7	mare
24.67	25.28	0.61	EAD104	Nociception	1	7	mare
25.3	25.78	0.48	EAD104	Nociception	1	7	mare
12.62	15.55	2.93	AD100	Nociception	1	7	mare
6.42	6.91	0.49	AU16	SN	7	13	mare
6.94	7.43	0.49	AU17	SN	7	13	mare
7.8	8.2	0.4	AU16	SN	7	13	mare
12	12.44	0.44	AU16	SN	7	13	mare
12.505	12.725	0.22	AU17	SN	7	13	mare
5.94	6.18	0.24	AD19	SN	7	13	mare
6.86	7.17	0.31	AD19	SN	7	13	mare
8.14	8.81	0.67	AD19	SN	7	13	mare
12.355	12.705	0.35	AD19	SN	7	13	mare
0.03	2.65	2.62	AD51	SN	7	13	mare
8.355	9.115	0.76	AD81	SN	7	13	mare
10.22	11.3	1.08	AD81	SN	7	13	mare
12.92	20.1	7.18	AD81	SN	7	13	mare
5.71	6.02	0.31	AU16	SN	7	13	mare
6.05	6.22	0.17	AU17	SN	7	13	mare
6.39	6.83	0.44	AU18	SN	7	13	mare
7.37	8.37	1	AU18	SN	7	13	mare
9.12	9.62	0.5	AU16	SN	7	13	mare
9.635	10.125	0.49	AU17	SN	7	13	mare
11.115	11.475	0.36	AU16	SN	7	13	mare
11.5	11.66	0.16	AU17	SN	7	13	mare
11.695	12.815	1.12	AU18	SN	7	13	mare
15.175	15.735	0.56	AU17	SN	7	13	mare
18.365	18.865	0.5	EAD102	SN	7	13	mare
18.9	19.17	0.27	EAD103	SN	7	13	mare
26.26	26.52	0.26	EAD103	SN	7	13	mare
27.09	27.53	0.44	EAD102	SN	7	13	mare
27.565	28.075	0.51	EAD103	SN	7	13	mare
4.66	30.047	25.387	VC73	SN	7	13	mare
0.2	0.68	0.48	AU145	SN	7	13	mare
0.82	1.22	0.4	AU145	SN	7	13	mare
3.81	4.32	0.51	AU145	SN	7	13	mare
7.86	8.22	0.36	AU47	SN	7	13	mare
9.02	9.54	0.52	AU145	SN	7	13	mare
15.645	16.095	0.45	AU145	SN	7	13	mare
17.235	17.645	0.41	AU145	SN	7	13	mare
21.325	21.705	0.38	AU47	SN	7	13	mare
22.05	22.31	0.26	AU47	SN	7	13	mare
23.815	24.195	0.38	AU47	SN	7	13	mare
24.8	29.42	4.62	AU101	SN	7	13	mare
3.5	4.18	0.68	EAD103	SN	7	13	mare
7.95	8.54	0.59	EAD101	SN	7	13	mare
8.57	9.05	0.48	EAD104	SN	7	13	mare
10.07	10.9	0.83	EAD101	SN	7	13	mare
11.19	11.74	0.55	EAD104	SN	7	13	mare
18.4	18.88	0.48	EAD101	SN	7	13	mare
18.97	19.55	0.58	EAD104	SN	7	13	mare
21.765	22.675	0.91	EAD101	SN	7	13	mare
23.005	23.255	0.25	EAD103	SN	7	13	mare
23.285	23.765	0.48	EAD101	SN	7	13	mare
23.78	24.31	0.53	EAD104	SN	7	13	mare
24.77	25.3	0.53	EAD101	SN	7	13	mare
25.64	26.37	0.73	EAD104	SN	7	13	mare
26.895	27.195	0.3	EAD101	SN	7	13	mare
28.815	29.645	0.83	EAD101	SN	7	13	mare
6.63	8.77	2.14	VC72	NI	10	17	mare
0.03	2.14	2.11	AU101	NI	10	17	mare
6.02	8.57	2.55	AU101	NI	10	17	mare
8.57	13.92	5.35	AU101	NI	10	17	mare
24.46	24.78	0.32	AU5	NI	10	17	mare
25.675	26.805	1.13	AU5	NI	10	17	mare
27.57	29.91	2.34	AU101	NI	10	17	mare
5.82	6.05	0.23	AU16	NI	10	17	mare
11.45	11.81	0.36	AD38	NI	10	17	mare
12.735	13.195	0.46	AD38	NI	10	17	mare
14.295	14.575	0.28	AD38	NI	10	17	mare
15.69	16.17	0.48	AD38	NI	10	17	mare
29.485	29.915	0.43	AD38	NI	10	17	mare
20.86	20.95	0.09	AD19	NI	10	17	mare
1.7	3.2	1.5	AD51	NI	10	17	mare
3.48	4.15	0.67	AD56	NI	10	17	mare
4.98	6.38	1.4	AD53	NI	10	17	mare
9.44	10.04	0.6	AD51	NI	10	17	mare
25.38	26.17	0.79	AD51	NI	10	17	mare
26.68	28.35	1.67	AD52	NI	10	17	mare
3.64	6.09	2.45	AD100	NI	10	17	mare
17.41	24.98	7.57	AD100	NI	10	17	mare
2.03	3.4	1.37	AU18	NI	10	17	mare
5.73	6.1	0.37	AU18	NI	10	17	mare
8.9	9.36	0.46	AU18	NI	10	17	mare
24.55	25.91	1.36	AU18	NI	10	17	mare
3.97	5.65	1.68	VC71	NI	10	17	mare
5.65	8.58	2.93	VC71	NI	10	17	mare
17.65	19.48	1.83	VC72	NI	10	17	mare
19.48	20.14	0.66	VC73	NI	10	17	mare
20.16	23.85	3.69	VC72	NI	10	17	mare
25.675	26.805	1.13	VC71	NI	10	17	mare
27.57	29.91	2.34	VC71	NI	10	17	mare
1.6	1.98	0.38	AU145	NI	10	17	mare
3.34	3.67	0.33	AU145	NI	10	17	mare
8.01	8.37	0.36	AU47	NI	10	17	mare
8.57	8.98	0.41	AU145	NI	10	17	mare
9.48	9.88	0.4	AU145	NI	10	17	mare
12.275	12.595	0.32	AU145	NI	10	17	mare
13.91	14.18	0.27	AU47	NI	10	17	mare
15.56	16	0.44	AU47	NI	10	17	mare
24.27	24.65	0.38	AU145	NI	10	17	mare
24.8	25.22	0.42	AU47	NI	10	17	mare
26.795	27.165	0.37	AU145	NI	10	17	mare
27.175	27.555	0.38	AU47	NI	10	17	mare
4.34	4.83	0.49	EAD104	NI	10	17	mare
5.26	5.78	0.52	EAD101	NI	10	17	mare
11.66	11.76	0.1	EAD103	NI	10	17	mare
13.015	13.145	0.13	EAD103	NI	10	17	mare
15.2	15.53	0.33	EAD103	NI	10	17	mare
15.53	15.73	0.2	EAD102	NI	10	17	mare
16.795	16.955	0.16	EAD103	NI	10	17	mare
18.61	19.06	0.45	EAD104	NI	10	17	mare
21.57	21.82	0.25	EAD104	NI	10	17	mare
26.349	26.859	0.51	EAD104	NI	10	17	mare
26.869	27.139	0.27	EAD102	NI	10	17	mare
5.65	8.58	2.93	AU5	NI	10	17	mare
9.88	12.51	2.63	AU5	NI	10	17	mare
12.54	15.66	3.12	AU5	NI	10	17	mare
27.055	30.047	2.992	AU5	NI	10	17	mare
22.67	30.047	7.377	AU101	Sedation	12	20	gelding
29.1	29.78	0.68	AD38	Sedation	12	20	gelding
1.39	2.85	1.46	AD85	Sedation	12	20	gelding
22.61	24.52	1.91	AD85	Sedation	12	20	gelding
16.22	16.48	0.26	AU16	Sedation	12	20	gelding
22.58	30.047	7.467	VC72	Sedation	12	20	gelding
16.75	17.21	0.46	AU47	Sedation	12	20	gelding
17.51	17.91	0.4	AU47	Sedation	12	20	gelding
18	18.8	0.8	AU143	Sedation	12	20	gelding
19.91	20.84	0.93	AU47	Sedation	12	20	gelding
22.33	22.64	0.31	AU47	Sedation	12	20	gelding
20.63	21.13	0.5	EAD104	Sedation	12	20	gelding
21.345	21.875	0.53	EAD101	Sedation	12	20	gelding
23.595	24.035	0.44	EAD104	Sedation	12	20	gelding
24.06	24.68	0.62	EAD101	Sedation	12	20	gelding
0.04	3.36	3.32	AU101	Isolation	10	17	mare
3.39	7.25	3.86	AU5	Isolation	10	17	mare
7.9	8.53	0.63	AU101	Isolation	10	17	mare
9.7	9.89	0.19	AU145	Isolation	10	17	mare
10.67	16.8	6.13	AU5	Isolation	10	17	mare
21.34	21.75	0.41	AU47	Isolation	10	17	mare
21.77	30.047	8.277	AU5	Isolation	10	17	mare
4.61	7.38	2.77	AD38	Isolation	10	17	mare
9.82	10.33	0.51	AD38	Isolation	10	17	mare
12.98	14.44	1.46	AD38	Isolation	10	17	mare
14.905	15.585	0.68	AD38	Isolation	10	17	mare
15.8	16.88	1.08	AD38	Isolation	10	17	mare
20.825	21.375	0.55	AD38	Isolation	10	17	mare
24.155	26.085	1.93	AD38	Isolation	10	17	mare
27.585	29.255	1.67	AD38	Isolation	10	17	mare
1.45	3.09	1.64	AD51	Isolation	10	17	mare
3.15	3.77	0.62	AD52	Isolation	10	17	mare
7.29	8.71	1.42	AD51	Isolation	10	17	mare
9.93	11.18	1.25	AD52	Isolation	10	17	mare
16.92	17.63	0.71	AD54	Isolation	10	17	mare
6.69	6.97	0.28	AUH13	Isolation	10	17	mare
5.48	6.08	0.6	EAD101	Isolation	10	17	mare
0.41	2.56	2.15	VC72	Isolation	10	17	mare
10.94	17.27	6.33	VC71	Isolation	10	17	mare
22.333	30.047	7.714	VC71	Isolation	10	17	mare
1.06	1.48	0.42	AU145	Isolation	10	17	mare
1.63	2.07	0.44	AU145	Isolation	10	17	mare
2.31	2.58	0.27	AU47	Isolation	10	17	mare
3.37	3.68	0.31	AU145	Isolation	10	17	mare
7.25	7.66	0.41	AU145	Isolation	10	17	mare
8.54	9.03	0.49	AU145	Isolation	10	17	mare
9.7	9.89	0.19	AU47	Isolation	10	17	mare
10.33	10.59	0.26	AU47	Isolation	10	17	mare
10.67	16.8	6.13	AU101	Isolation	10	17	mare
16.8	17.19	0.39	AU145	Isolation	10	17	mare
20.365	20.585	0.22	AU145	Isolation	10	17	mare
21.34	21.75	0.41	AU145	Isolation	10	17	mare
23.34	23.72	0.38	AU47	Isolation	10	17	mare
25.115	25.475	0.36	AU47	Isolation	10	17	mare
0.62	1.02	0.4	EAD104	Isolation	10	17	mare
1.05	1.37	0.32	EAD101	Isolation	10	17	mare
2.15	2.39	0.24	EAD103	Isolation	10	17	mare
2.41	2.64	0.23	EAD102	Isolation	10	17	mare
2.92	3.3	0.38	EAD101	Isolation	10	17	mare
3.97	4.2	0.23	EAD104	Isolation	10	17	mare
4.24	4.49	0.25	EAD101	Isolation	10	17	mare
5.04	5.57	0.53	EAD104	Isolation	10	17	mare
5.59	6.06	0.47	EAD101	Isolation	10	17	mare
8.28	8.77	0.49	EAD104	Isolation	10	17	mare
8.91	9.32	0.41	EAD101	Isolation	10	17	mare
9.39	9.63	0.24	EAD104	Isolation	10	17	mare
9.705	10.185	0.48	EAD102	Isolation	10	17	mare
13.96	14.57	0.61	EAD104	Isolation	10	17	mare
14.66	15.22	0.56	EAD101	Isolation	10	17	mare
18.605	19.045	0.44	EAD104	Isolation	10	17	mare
20.05	20.35	0.3	EAD103	Isolation	10	17	mare
20.755	21.185	0.43	EAD101	Isolation	10	17	mare
16.94	18.25	1.31	AD51	Isolation	10	17	mare
21.31	22.72	1.41	AD52	Isolation	10	17	mare
11.83	20.61	8.78	AU101	Sedation	10	17	mare
26.37	30.047	3.677	AU101	Sedation	10	17	mare
0.39	0.65	0.26	AU16	Sedation	10	17	mare
0.83	1.25	0.42	AU16	Sedation	10	17	mare
1.27	1.56	0.29	AU17	Sedation	10	17	mare
1.6	1.85	0.25	AU16	Sedation	10	17	mare
1.88	2.12	0.24	AU17	Sedation	10	17	mare
2.17	2.37	0.2	AU16	Sedation	10	17	mare
2.37	5.4	3.03	AD160	Sedation	10	17	mare
24.96	26.13	1.17	AU25	Sedation	10	17	mare
27.168	27.568	0.4	AU25	Sedation	10	17	mare
10.6	12.11	1.51	AD38	Sedation	10	17	mare
18.78	19.17	0.39	AD38	Sedation	10	17	mare
25.5	26.01	0.51	AD19	Sedation	10	17	mare
27.168	27.568	0.4	AD19	Sedation	10	17	mare
0.8	3.27	2.47	AD57	Sedation	10	17	mare
5.29	6.19	0.9	AD58	Sedation	10	17	mare
6.71	7.72	1.01	AD51	Sedation	10	17	mare
12.62	13.35	0.73	AD57	Sedation	10	17	mare
13.43	14.91	1.48	AD58	Sedation	10	17	mare
21.05	22	0.95	AD51	Sedation	10	17	mare
25.73	26.85	1.12	AD52	Sedation	10	17	mare
26.02	30.047	4.027	AD81	Sedation	10	17	mare
0.02	0.37	0.35	AU18	Sedation	10	17	mare
0.37	5.39	5.02	AU122	Sedation	10	17	mare
6.04	24.22	18.18	AU18	Sedation	10	17	mare
24.22	24.56	0.34	AU10	Sedation	10	17	mare
24.583	24.903	0.32	AU18	Sedation	10	17	mare
24.94	25.46	0.52	AU17	Sedation	10	17	mare
0.96	1.38	0.42	AU47	Sedation	10	17	mare
6.44	6.89	0.45	AU145	Sedation	10	17	mare
6.93	7.29	0.36	AU47	Sedation	10	17	mare
11.51	11.83	0.32	AU47	Sedation	10	17	mare
20.61	20.95	0.34	AU145	Sedation	10	17	mare
25.72	26.36	0.64	AU143	Sedation	10	17	mare
29.63	30.01	0.38	AU145	Sedation	10	17	mare
0.32	0.83	0.51	EAD101	Sedation	10	17	mare
6.49	7.1	0.61	EAD103	Sedation	10	17	mare
8.1	8.35	0.25	EAD103	Sedation	10	17	mare
8.38	8.8	0.42	EAD101	Sedation	10	17	mare
9.62	10.04	0.42	EAD101	Sedation	10	17	mare
11.415	11.675	0.26	EAD103	Sedation	10	17	mare
11.73	12.15	0.42	EAD101	Sedation	10	17	mare
12.205	12.555	0.35	EAD102	Sedation	10	17	mare
16.465	16.865	0.4	EAD102	Sedation	10	17	mare
2.41	2.75	0.34	AU27	Sedation	10	17	mare
2.85	3.24	0.39	AU27	Sedation	10	17	mare
3.46	3.77	0.31	AU27	Sedation	10	17	mare
4	4.4	0.4	AU27	Sedation	10	17	mare
4.75	5.13	0.38	AU27	Sedation	10	17	mare
0.44	5.4	4.96	AU25	Sedation	10	17	mare
12.53	13.73	1.2	AD38	SN	3	11	mare
16.1	16.93	0.83	AD38	SN	3	11	mare
18.81	20.56	1.75	AD38	SN	3	11	mare
25.76	26.93	1.17	AD38	SN	3	11	mare
0.13	4.56	4.43	AD81	SN	3	11	mare
5.49	5.93	0.44	AD104	SN	3	11	mare
27.23	30.047	2.817	AD86	SN	3	11	mare
2.06	2.55	0.49	AU18	SN	3	11	mare
5.94	6.3	0.36	AU17	SN	3	11	mare
6.83	8.91	2.08	AU18	SN	3	11	mare
20.78	21.33	0.55	AU17	SN	3	11	mare
27.23	30.047	2.817	VC73	SN	3	11	mare
2.09	2.65	0.56	AU145	SN	3	11	mare
10.75	11.22	0.47	AU47	SN	3	11	mare
15.05	15.47	0.42	AU47	SN	3	11	mare
20.455	21.205	0.75	AU47	SN	3	11	mare
21.725	22.215	0.49	AU145	SN	3	11	mare
23.045	23.615	0.57	AU145	SN	3	11	mare
25.505	26.085	0.58	AU145	SN	3	11	mare
3.57	4.02	0.45	EAD104	SN	3	11	mare
4.03	4.49	0.46	EAD103	SN	3	11	mare
10.57	11.12	0.55	EAD102	SN	3	11	mare
12.22	12.81	0.59	EAD103	SN	3	11	mare
16.37	16.96	0.59	EAD101	SN	3	11	mare
17.02	17.43	0.41	EAD103	SN	3	11	mare
21.66	22.15	0.49	EAD101	SN	3	11	mare
23.47	23.98	0.51	EAD104	SN	3	11	mare
0	5	5	VC75	Nociception	11	20	mare
8.38	11.05	2.67	AU101	Nociception	11	20	mare
11.84	15.59	3.75	AU101	Nociception	11	20	mare
15.59	21.76	6.17	AU101	Nociception	11	20	mare
24.32	30.419	6.099	AU101	Nociception	11	20	mare
10.7	13.66	2.96	AUH13	Nociception	11	20	mare
16.84	17.09	0.25	AU16	Nociception	11	20	mare
17.255	18.345	1.09	AU18	Nociception	11	20	mare
19.65	21.78	2.13	AU18	Nociception	11	20	mare
24.79	30.31	5.52	AD160	Nociception	11	20	mare
16.93	17.32	0.39	AD19	Nociception	11	20	mare
3.41	4.72	1.31	AD51	Nociception	11	20	mare
4.84	7.16	2.32	AD53	Nociception	11	20	mare
11.36	13.39	2.03	AD52	Nociception	11	20	mare
13.45	14.6	1.15	AD51	Nociception	11	20	mare
21.33	23.61	2.28	AD52	Nociception	11	20	mare
23.755	25.095	1.34	AD51	Nociception	11	20	mare
0.02	4.81	4.79	AD101	Nociception	11	20	mare
4.82	12.38	7.56	AD81	Nociception	11	20	mare
16.935	23.015	6.08	AD81	Nociception	11	20	mare
13.55	14.67	1.12	AU18	Nociception	11	20	mare
17	17.4	0.4	AU25	Nociception	11	20	mare
19.74	20.75	1.01	AUH13	Nociception	11	20	mare
21.06	25.58	4.52	AUH13	Nociception	11	20	mare
26.595	27.005	0.41	AU113	Nociception	11	20	mare
28.89	30.419	1.529	AUH13	Nociception	11	20	mare
0	8.36	8.36	VC73	Nociception	11	20	mare
8.37	11.88	3.51	VC73	Nociception	11	20	mare
16.73	19.52	2.79	VC72	Nociception	11	20	mare
8.86	9.33	0.47	AU47	Nociception	11	20	mare
11.06	11.85	0.79	AD1	Nociception	11	20	mare
12.93	13.38	0.45	AU47	Nociception	11	20	mare
14.59	14.95	0.36	AU47	Nociception	11	20	mare
15.635	16.005	0.37	AU47	Nociception	11	20	mare
18.415	18.905	0.49	AU47	Nociception	11	20	mare
20.935	21.315	0.38	AU47	Nociception	11	20	mare
23.69	24.32	0.63	AU143	Nociception	11	20	mare
25.27	25.68	0.41	AU145	Nociception	11	20	mare
10.17	10.58	0.41	EAD101	Nociception	11	20	mare
13.47	13.91	0.44	EAD103	Nociception	11	20	mare
16.065	16.875	0.81	EAD103	Nociception	11	20	mare
16.915	17.925	1.01	EAD103	Nociception	11	20	mare
19.265	19.915	0.65	EAD102	Nociception	11	20	mare
19.935	20.525	0.59	EAD101	Nociception	11	20	mare
22.795	23.595	0.8	EAD102	Nociception	11	20	mare
24.72	25.43	0.71	EAD104	Nociception	11	20	mare
28.03	28.54	0.51	EAD104	Nociception	11	20	mare
28.62	29.67	1.05	EAD102	Nociception	11	20	mare
4.87	7.17	2.3	AD52	Nociception	11	20	mare
6.5	7.28	0.78	AD104	Nociception	11	20	mare
7.4	11	3.6	AD100	Nociception	11	20	mare
12.26	13.63	1.37	AD104	Nociception	11	20	mare
13.71	14.66	0.95	AD104	Nociception	11	20	mare
14.73	20.83	6.1	AD100	Nociception	11	20	mare
0.01	4.48	4.47	AU101	NI	11	20	mare
5.06	5.59	0.53	AU101	NI	11	20	mare
9.63	9.635	0.005	AU101	NI	11	20	mare
9.635	10.525	0.89	AU101	NI	11	20	mare
16.26	16.86	0.6	AU47	NI	11	20	mare
16.93	28.72	11.79	AU101	NI	11	20	mare
2.83	3.42	0.59	AD38	NI	11	20	mare
4.46	5.38	0.92	AD38	NI	11	20	mare
5.87	6.56	0.69	AD38	NI	11	20	mare
12.22	12.98	0.76	AD38	NI	11	20	mare
20.81	21.5	0.69	AD38	NI	11	20	mare
23.21	23.88	0.67	AD38	NI	11	20	mare
10.28	11.72	1.44	AD52	NI	11	20	mare
7.21	12.49	5.28	AUH13	NI	11	20	mare
13.06	20.8	7.74	AUH13	NI	11	20	mare
25.17	25.7	0.53	AU12	NI	11	20	mare
4.46	5.03	0.57	AU145	NI	11	20	mare
5.6	6.04	0.44	AU145	NI	11	20	mare
9.26	9.72	0.46	AU145	NI	11	20	mare
9.735	10.525	0.79	AU5	NI	11	20	mare
10.555	16.235	5.68	AU101	NI	11	20	mare
16.25	16.86	0.61	AU145	NI	11	20	mare
21.59	22.1	0.51	AU47	NI	11	20	mare
28.74	29.38	0.64	AU145	NI	11	20	mare
0.37	1.17	0.8	EAD101	NI	11	20	mare
1.55	2.25	0.7	EAD104	NI	11	20	mare
2.84	3.86	1.02	EAD101	NI	11	20	mare
5.17	6.07	0.9	EAD104	NI	11	20	mare
7.13	7.78	0.65	EAD101	NI	11	20	mare
7.95	8.87	0.92	EAD101	NI	11	20	mare
12.45	13.01	0.56	EAD104	NI	11	20	mare
14.635	15.225	0.59	EAD102	NI	11	20	mare
27.78	28.34	0.56	EAD104	NI	11	20	mare
28.395	28.975	0.58	EAD101	NI	11	20	mare
21.62	21.91	0.29	AU47	Isolation	1	7	mare
0.19	0.49	0.3	AU25	Isolation	1	7	mare
1.33	1.96	0.63	AU16	Isolation	1	7	mare
12.53	12.92	0.39	AU17	Isolation	1	7	mare
13.02	13.55	0.53	AUH13	Isolation	1	7	mare
1.79	2.19	0.4	AD19	Isolation	1	7	mare
12.94	13.58	0.64	AD19	Isolation	1	7	mare
14.17	14.83	0.66	AD19	Isolation	1	7	mare
17.812	18.542	0.73	AD19	Isolation	1	7	mare
8.68	10.85	2.17	AD38	Isolation	1	7	mare
14.255	14.595	0.34	AD38	Isolation	1	7	mare
18.29	19.66	1.37	AD38	Isolation	1	7	mare
23.8	24.79	0.99	AD38	Isolation	1	7	mare
2.07	3.45	1.38	AD52	Isolation	1	7	mare
12.73	13.54	0.81	AD52	Isolation	1	7	mare
20.91	22.71	1.8	AD51	Isolation	1	7	mare
22.775	23.825	1.05	AD52	Isolation	1	7	mare
24.725	25.255	0.53	AD57	Isolation	1	7	mare
0	1.05	1.05	AD85	Isolation	1	7	mare
2.12	3.14	1.02	AD104	Isolation	1	7	mare
16.122	17.432	1.31	AD81	Isolation	1	7	mare
28.68	29.99	1.31	AD105	Isolation	1	7	mare
0.08	0.44	0.36	AU12	Isolation	1	7	mare
13.205	13.715	0.51	AU25	Isolation	1	7	mare
7.54	7.95	0.41	EAD103	Isolation	1	7	mare
0.02	2.41	2.39	VC73	Isolation	1	7	mare
13.14	13.84	0.7	VC72	Isolation	1	7	mare
14.905	15.535	0.63	VC73	Isolation	1	7	mare
15.535	18.22	2.685	VC73	Isolation	1	7	mare
20.26	21.35	1.09	VC71	Isolation	1	7	mare
23.06	24.62	1.56	VC71	Isolation	1	7	mare
28.69	29.92	1.23	VC73	Isolation	1	7	mare
0.25	0.6	0.35	AU5	Isolation	1	7	mare
1.19	1.53	0.34	AU47	Isolation	1	7	mare
1.62	2.08	0.46	AU145	Isolation	1	7	mare
7.65	8.09	0.44	AU145	Isolation	1	7	mare
9.48	10.01	0.53	AU47	Isolation	1	7	mare
17.61	18.1	0.49	AU145	Isolation	1	7	mare
19.27	19.49	0.22	AU47	Isolation	1	7	mare
19.515	19.955	0.44	AU5	Isolation	1	7	mare
19.97	20.22	0.25	AU47	Isolation	1	7	mare
20.25	21.13	0.88	AU5	Isolation	1	7	mare
21.155	21.355	0.2	AU145	Isolation	1	7	mare
21.36	22.43	1.07	AU5	Isolation	1	7	mare
22.55	22.82	0.27	AU47	Isolation	1	7	mare
22.86	23.12	0.26	AU5	Isolation	1	7	mare
23.145	24.625	1.48	AU5	Isolation	1	7	mare
24.65	24.86	0.21	AU47	Isolation	1	7	mare
25.49	25.92	0.43	AU145	Isolation	1	7	mare
1.86	2.4	0.54	EAD101	Isolation	1	7	mare
2.44	3.19	0.75	EAD103	Isolation	1	7	mare
3.64	4.23	0.59	EAD101	Isolation	1	7	mare
6.12	6.28	0.16	EAD104	Isolation	1	7	mare
6.29	6.53	0.24	EAD101	Isolation	1	7	mare
6.57	6.93	0.36	EAD102	Isolation	1	7	mare
7.31	7.51	0.2	EAD104	Isolation	1	7	mare
7.54	7.95	0.41	EAD101	Isolation	1	7	mare
8.49	8.93	0.44	EAD101	Isolation	1	7	mare
13.34	13.69	0.35	EAD104	Isolation	1	7	mare
16.12	16.56	0.44	EAD101	Isolation	1	7	mare
19.175	19.645	0.47	EAD104	Isolation	1	7	mare
19.695	20.025	0.33	EAD101	Isolation	1	7	mare
21.865	22.385	0.52	EAD104	Isolation	1	7	mare
22.67	23.02	0.35	EAD101	Isolation	1	7	mare
23.7	24.02	0.32	EAD104	Isolation	1	7	mare
24.055	24.505	0.45	EAD101	Isolation	1	7	mare
24.535	24.885	0.35	EAD102	Isolation	1	7	mare
25.105	25.25	0.145	EAD104	Isolation	1	7	mare
25.28	25.52	0.24	EAD101	Isolation	1	7	mare
26.275	26.795	0.52	EAD104	Isolation	1	7	mare
0.13	0.43	0.3	AU16	Isolation	1	7	mare
0.45	0.71	0.26	AU17	Isolation	1	7	mare
0.75	1.33	0.58	AU18	Isolation	1	7	mare
2.9	3.34	0.44	AU17	Isolation	1	7	mare
12.765	13.635	0.87	AU16	Isolation	1	7	mare
13.675	13.885	0.21	AU17	Isolation	1	7	mare
14.075	14.445	0.37	AU16	Isolation	1	7	mare
14.495	14.765	0.27	AU17	Isolation	1	7	mare
18.232	18.752	0.52	AU18	Isolation	1	7	mare
13.87	19.51	5.64	AD100	Isolation	1	7	mare
25.575	30.047	4.472	AD100	Isolation	1	7	mare
4.83	8.06	3.23	AU5	NI	6	13	mare
25.27	26.82	1.55	AU101	NI	6	13	mare
27.47	27.773	0.303	AU101	NI	6	13	mare
27.773	30.043	2.27	AU101	NI	6	13	mare
18.73	19.23	0.5	AUH13	NI	6	13	mare
19.785	20.675	0.89	AUH13	NI	6	13	mare
20.835	28.175	7.34	AUH13	NI	6	13	mare
29.225	29.505	0.28	AU17	NI	6	13	mare
0.77	1.2	0.43	AD19	NI	6	13	mare
8.76	9.16	0.4	AD19	NI	6	13	mare
9.98	10.56	0.58	AD19	NI	6	13	mare
18.895	19.385	0.49	AD38	NI	6	13	mare
28.43	29.19	0.76	AD30	NI	6	13	mare
10.165	11.035	0.87	AD38	NI	6	13	mare
17.59	18.17	0.58	AD38	NI	6	13	mare
18.61	19.34	0.73	AD19	NI	6	13	mare
28.845	29.225	0.38	AD19	NI	6	13	mare
3.12	6.03	2.91	AD51	NI	6	13	mare
7.75	9.85	2.1	AD52	NI	6	13	mare
23.955	25.955	2	AD52	NI	6	13	mare
26.64	28.53	1.89	AD51	NI	6	13	mare
0.08	3.96	3.88	AD81	NI	6	13	mare
12.78	13.41	0.63	AD104	NI	6	13	mare
14.2	14.79	0.59	AD104	NI	6	13	mare
15.95	16.68	0.73	AD104	NI	6	13	mare
19.78	20.5	0.72	AD104	NI	6	13	mare
21.415	22.135	0.72	AD104	NI	6	13	mare
3.31	3.76	0.45	AU10	NI	6	13	mare
10.285	11.295	1.01	AU18	NI	6	13	mare
15.315	15.685	0.37	AU17	NI	6	13	mare
15.938	16.488	0.55	AU18	NI	6	13	mare
18.105	18.615	0.51	AU18	NI	6	13	mare
28.54	28.82	0.28	AU16	NI	6	13	mare
28.855	29.285	0.43	AU25	NI	6	13	mare
20.855	21.425	0.57	EAD102	NI	6	13	mare
23.93	24.3	0.37	EAD104	NI	6	13	mare
26.76	27.19	0.43	EAD101	NI	6	13	mare
28.21	28.65	0.44	EAD104	NI	6	13	mare
28.715	29.415	0.7	EAD101	NI	6	13	mare
0	3.59	3.59	VC71	NI	6	13	mare
9.41	24.07	14.66	VC71	NI	6	13	mare
27.773	30.043	2.27	VC71	NI	6	13	mare
3	3.3	0.3	AU145	NI	6	13	mare
3.35	3.68	0.33	AU47	NI	6	13	mare
4.46	4.81	0.35	AU47	NI	6	13	mare
5.47	5.86	0.39	AU47	NI	6	13	mare
6.42	6.72	0.3	AU47	NI	6	13	mare
8.12	8.58	0.46	AU145	NI	6	13	mare
14.61	14.99	0.38	AU47	NI	6	13	mare
20.1	20.59	0.49	AU145	NI	6	13	mare
23.61	24.03	0.42	AU145	NI	6	13	mare
24.055	24.335	0.28	AU145	NI	6	13	mare
24.51	24.77	0.26	AU47	NI	6	13	mare
24.945	25.225	0.28	AU145	NI	6	13	mare
26.05	26.37	0.32	AU47	NI	6	13	mare
26.405	26.755	0.35	AU145	NI	6	13	mare
26.835	27.445	0.61	AD1	NI	6	13	mare
28.735	29.095	0.36	AU47	NI	6	13	mare
4.54	5.23	0.69	EAD101	NI	6	13	mare
8.07	8.46	0.39	EAD104	NI	6	13	mare
8.52	9.09	0.57	EAD101	NI	6	13	mare
9.25	9.77	0.52	EAD101	NI	6	13	mare
10.725	11.035	0.31	EAD104	NI	6	13	mare
11.065	11.685	0.62	EAD101	NI	6	13	mare
12.23	12.75	0.52	EAD104	NI	6	13	mare
12.985	13.285	0.3	EAD104	NI	6	13	mare
13.32	13.63	0.31	EAD103	NI	6	13	mare
14.16	14.83	0.67	EAD101	NI	6	13	mare
15.12	15.78	0.66	EAD104	NI	6	13	mare
16.175	16.505	0.33	EAD104	NI	6	13	mare
16.565	17.115	0.55	EAD101	NI	6	13	mare
17.865	18.395	0.53	EAD101	NI	6	13	mare
18.815	19.325	0.51	EAD104	NI	6	13	mare
21.005	21.695	0.69	EAD101	NI	6	13	mare
23.335	23.875	0.54	EAD104	NI	6	13	mare
24.35	24.73	0.38	EAD101	NI	6	13	mare
24.825	25.125	0.3	EAD104	NI	6	13	mare
27.52	27.91	0.39	EAD101	NI	6	13	mare
0.75	1.28	0.53	AD104	NI	6	13	mare
8.265	9.405	1.14	AD81	NI	6	13	mare
9.935	11.165	1.23	AD81	NI	6	13	mare
14.475	15.405	0.93	AD81	NI	6	13	mare
15.935	16.475	0.54	AD81	NI	6	13	mare
17.11	19.68	2.57	AD81	NI	6	13	mare
7.38	10.6	3.22	VC74	Isolation	8	14	mare
22.09	22.4	0.31	AU145	Isolation	8	14	mare
22.41	23.02	0.61	AU47	Isolation	8	14	mare
23.37	23.75	0.38	AU145	Isolation	8	14	mare
26.905	27.305	0.4	AU145	Isolation	8	14	mare
27.43	27.74	0.31	AU47	Isolation	8	14	mare
5.32	6.23	0.91	AD38	Isolation	8	14	mare
0.01	1.23	1.22	AD52	Isolation	8	14	mare
13.195	14.325	1.13	AD52	Isolation	8	14	mare
14.345	14.945	0.6	AD51	Isolation	8	14	mare
14.96	15.57	0.61	AD53	Isolation	8	14	mare
6.05	12.51	6.46	AD100	Isolation	8	14	mare
11.91	15.03	3.12	AUH13	Isolation	8	14	mare
6.99	11.22	4.23	VC73	Isolation	8	14	mare
11.91	15.03	3.12	VC72	Isolation	8	14	mare
5.28	5.44	0.16	AU145	Isolation	8	14	mare
5.45	6.33	0.88	AD1	Isolation	8	14	mare
13.49	14.16	0.67	AU5	Isolation	8	14	mare
14.18	14.58	0.4	AU145	Isolation	8	14	mare
26.99	27.3	0.31	AU5	Isolation	8	14	mare
0.07	0.51	0.44	EAD101	Isolation	8	14	mare
3.07	3.53	0.46	EAD104	Isolation	8	14	mare
5.95	6.28	0.33	EAD104	Isolation	8	14	mare
10.64	10.96	0.32	EAD101	Isolation	8	14	mare
10.975	11.085	0.11	EAD104	Isolation	8	14	mare
12.675	12.845	0.17	EAD101	Isolation	8	14	mare
13.935	14.265	0.33	EAD102	Isolation	8	14	mare
14.535	14.955	0.42	EAD104	Isolation	8	14	mare
15.69	16.29	0.6	EAD103	Isolation	8	14	mare
16.96	17.73	0.77	EAD104	Isolation	8	14	mare
18.64	19.39	0.75	EAD101	Isolation	8	14	mare
21.68	22.29	0.61	EAD104	Isolation	8	14	mare
22.91	23.78	0.87	EAD104	Isolation	8	14	mare
24.3	24.81	0.51	EAD101	Isolation	8	14	mare
27.65	28.08	0.43	EAD104	Isolation	8	14	mare
10.1	22.09	11.99	AU101	Isolation	8	14	mare
23.78	26.87	3.09	AU101	Isolation	8	14	mare
25.03	26.07	1.04	AU101	NI	3	11	mare
27.19	27.56	0.37	AU18	NI	3	11	mare
1.93	3.84	1.91	AD38	NI	3	11	mare
13.66	14.34	0.68	AD38	NI	3	11	mare
16.105	17.455	1.35	AD38	NI	3	11	mare
21.8	23.28	1.48	AD38	NI	3	11	mare
23.995	24.715	0.72	AD38	NI	3	11	mare
5.94	7.58	1.64	AD54	NI	3	11	mare
10.77	11.92	1.15	AD53	NI	3	11	mare
26.93	28.39	1.46	AD54	NI	3	11	mare
4.02	5.24	1.22	AD84	NI	3	11	mare
5.24	6.23	0.99	AD81	NI	3	11	mare
6.23	10.82	4.59	AD101	NI	3	11	mare
27.362	28.542	1.18	AD81	NI	3	11	mare
28.542	30.094	1.552	AD101	NI	3	11	mare
18.495	19.055	0.56	AU17	NI	3	11	mare
26.615	27.235	0.62	AUH13	NI	3	11	mare
3.95	5.42	1.47	VC73	NI	3	11	mare
5.42	11.18	5.76	VC73	NI	3	11	mare
14.08	24.62	10.54	VC71	NI	3	11	mare
26.73	30.03	3.3	VC73	NI	3	11	mare
0.01	0.25	0.24	AU145	NI	3	11	mare
8.18	8.63	0.45	AU145	NI	3	11	mare
8.91	9.35	0.44	AU145	NI	3	11	mare
11.965	12.315	0.35	AU145	NI	3	11	mare
12.795	13.295	0.5	AU145	NI	3	11	mare
13.97	14.42	0.45	AU47	NI	3	11	mare
15.58	15.96	0.38	AU145	NI	3	11	mare
16.515	16.865	0.35	AU47	NI	3	11	mare
17.175	17.615	0.44	AU145	NI	3	11	mare
17.95	18.35	0.4	AU47	NI	3	11	mare
18.725	19.185	0.46	AU145	NI	3	11	mare
20.28	20.69	0.41	AU145	NI	3	11	mare
21.25	21.62	0.37	AU145	NI	3	11	mare
22.48	22.89	0.41	AU145	NI	3	11	mare
23.26	23.6	0.34	AU47	NI	3	11	mare
23.895	24.235	0.34	AU145	NI	3	11	mare
24.64	25.01	0.37	AU47	NI	3	11	mare
25.38	25.82	0.44	AU47	NI	3	11	mare
26.075	26.535	0.46	AU47	NI	3	11	mare
26.79	27.18	0.39	AU145	NI	3	11	mare
10.76	11.8	1.04	EAD101	NI	3	11	mare
11.955	12.365	0.41	EAD103	NI	3	11	mare
12.605	13.045	0.44	EAD101	NI	3	11	mare
13.365	13.835	0.47	EAD101	NI	3	11	mare
16.15	16.63	0.48	EAD104	NI	3	11	mare
16.655	16.965	0.31	EAD101	NI	3	11	mare
18.695	19.135	0.44	EAD104	NI	3	11	mare
19.99	20.75	0.76	EAD101	NI	3	11	mare
23.38	23.96	0.58	EAD104	NI	3	11	mare
25.295	25.905	0.61	EAD101	NI	3	11	mare
5.46	14.35	8.89	AD100	NI	3	11	mare
24.9	25.52	0.62	AD81	NI	3	11	mare
27.76	30.094	2.334	AD100	NI	3	11	mare
13.572	14.372	0.8	AU18	Sedation	7	13	mare
25.515	30.047	4.532	AD105	Sedation	7	13	mare
12.77	13.11	0.34	AUH13	Sedation	7	13	mare
13.435	13.995	0.56	AU16	Sedation	7	13	mare
14.55	15.17	0.62	AU17	Sedation	7	13	mare
22.255	22.795	0.54	AU17	Sedation	7	13	mare
0.02	30.047	30.027	VC73	Sedation	7	13	mare
0.49	1.01	0.52	AU145	Sedation	7	13	mare
2.72	4.01	1.29	AU143	Sedation	7	13	mare
5.96	6.59	0.63	AU143	Sedation	7	13	mare
11.14	12.03	0.89	AU143	Sedation	7	13	mare
13.86	14.72	0.86	AU143	Sedation	7	13	mare
16.145	16.615	0.47	AU145	Sedation	7	13	mare
1.57	2.23	0.66	EAD102	Sedation	7	13	mare
3.44	4.13	0.69	EAD103	Sedation	7	13	mare
5.19	6.9	1.71	EAD101	Sedation	7	13	mare
11.29	11.63	0.34	EAD104	Sedation	7	13	mare
11.655	12.065	0.41	EAD101	Sedation	7	13	mare
15.215	15.845	0.63	EAD102	Sedation	7	13	mare
16.395	17.365	0.97	EAD104	Sedation	7	13	mare
17.375	18.125	0.75	EAD103	Sedation	7	13	mare
21.455	21.985	0.53	EAD102	Sedation	7	13	mare
22.035	22.585	0.55	EAD103	Sedation	7	13	mare
29.185	29.975	0.79	EAD101	Sedation	7	13	mare
2.48	2.63	0.15	AU16	Controle	5	13	mare
2.64	2.87	0.23	AU17	Controle	5	13	mare
4.62	4.96	0.34	AU25	Controle	5	13	mare
4.99	5.25	0.26	AU25	Controle	5	13	mare
5.26	5.56	0.3	AU16	Controle	5	13	mare
5.67	6.01	0.34	AU16	Controle	5	13	mare
6.88	7.12	0.24	AU16	Controle	5	13	mare
7.13	7.31	0.18	AU17	Controle	5	13	mare
3.02	3.4	0.38	AD29	Controle	5	13	mare
2.1	2.92	0.82	AD53	Controle	5	13	mare
2.94	4.09	1.15	AD53	Controle	5	13	mare
4.13	4.5	0.37	AD53	Controle	5	13	mare
4.61	5.29	0.68	AD55	Controle	5	13	mare
5.42	5.83	0.41	AD55	Controle	5	13	mare
5.92	7.87	1.95	AD54	Controle	5	13	mare
0.07	2.15	2.08	AD101	Controle	5	13	mare
2.16	8.69	6.53	AD81	Controle	5	13	mare
8.71	30.047	21.337	AD101	Controle	5	13	mare
2.47	3.93	1.46	AU18	Controle	5	13	mare
4.36	4.7	0.34	AU16	Controle	5	13	mare
4.93	5.55	0.62	AU18	Controle	5	13	mare
5.88	6.49	0.61	AUH13	Controle	5	13	mare
6.88	7.17	0.29	AU10	Controle	5	13	mare
0.02	30.047	30.027	VC73	Controle	5	13	mare
0.72	1.18	0.46	AU145	Controle	5	13	mare
3.36	6.34	2.98	AU143	Controle	5	13	mare
10.81	11.42	0.61	AU145	Controle	5	13	mare
1.95	2.32	0.37	EAD102	Controle	5	13	mare
3.28	5.85	2.57	EAD103	Controle	5	13	mare
7.015	7.425	0.41	EAD102	Controle	5	13	mare
11.12	11.7	0.58	EAD101	Controle	5	13	mare
13.38	13.86	0.48	EAD103	Controle	5	13	mare
14.35	14.7	0.35	EAD103	Controle	5	13	mare
15.68	15.96	0.28	EAD102	Controle	5	13	mare
17.69	18.04	0.35	EAD102	Controle	5	13	mare
20.25	20.67	0.42	EAD103	Controle	5	13	mare
29.37	30.04	0.67	EAD104	Controle	5	13	mare
2.47	3.22	0.75	AU25	Controle	5	13	mare
3.27	3.96	0.69	AU25	Controle	5	13	mare
2.83	3.08	0.25	AU27	Controle	5	13	mare
3.39	3.61	0.22	AU16	Controle	5	13	mare
3.65	4	0.35	AU16	Controle	5	13	mare
4.62	4.96	0.34	AU27	Controle	5	13	mare
5.39	5.63	0.24	AU27	Controle	5	13	mare
5.67	6.01	0.34	AU122	Controle	5	13	mare
6.84	7.28	0.44	AUH13	Controle	5	13	mare
14.47	15.59	1.12	AD85	Controle	5	13	mare
0.02	3.16	3.14	AU101	SN	11	20	mare
12.75	13.08	0.33	AU16	SN	11	20	mare
14.42	14.75	0.33	AU16	SN	11	20	mare
14.795	15.345	0.55	AU18	SN	11	20	mare
16.56	16.96	0.4	AU25	SN	11	20	mare
18.6	18.92	0.32	AU25	SN	11	20	mare
19.65	20.08	0.43	AU16	SN	11	20	mare
21.87	22.3	0.43	AUH13	SN	11	20	mare
13.08	13.27	0.19	AD19	SN	11	20	mare
13.54	13.99	0.45	AD38	SN	11	20	mare
14.62	14.84	0.22	AD19	SN	11	20	mare
16.745	16.945	0.2	AD19	SN	11	20	mare
18.57	18.91	0.34	AD19	SN	11	20	mare
19.73	19.94	0.21	AD19	SN	11	20	mare
3.57	5.65	2.08	AD51	SN	11	20	mare
10.27	11.4	1.13	AD52	SN	11	20	mare
14.53	15.48	0.95	AD52	SN	11	20	mare
24.05	25.47	1.42	AD53	SN	11	20	mare
5.47	10.69	5.22	AD86	SN	11	20	mare
11.36	13.45	2.09	AD81	SN	11	20	mare
21.3	22.68	1.38	AD104	SN	11	20	mare
28.805	30.047	1.242	AD104	SN	11	20	mare
11.58	11.98	0.4	AU16	SN	11	20	mare
12.035	12.355	0.32	AU17	SN	11	20	mare
12.88	13.27	0.39	AU10	SN	11	20	mare
14.42	14.75	0.33	AU25	SN	11	20	mare
16.07	16.39	0.32	AU16	SN	11	20	mare
16.665	17.915	1.25	AU18	SN	11	20	mare
18.405	18.765	0.36	AU16	SN	11	20	mare
18.805	19.065	0.26	AU17	SN	11	20	mare
19.1	19.67	0.57	AU12	SN	11	20	mare
19.73	19.94	0.21	AU25	SN	11	20	mare
0.17	4.16	3.99	VC73	SN	11	20	mare
4.18	4.46	0.28	VC73	SN	11	20	mare
4.51	11.42	6.91	VC73	SN	11	20	mare
11.5	14.5	3	VC73	SN	11	20	mare
14.515	15.785	1.27	VC72	SN	11	20	mare
23.53	26.73	3.2	VC72	SN	11	20	mare
2.72	3.08	0.36	AU145	SN	11	20	mare
3.17	3.55	0.38	AU145	SN	11	20	mare
8.03	8.38	0.35	AU145	SN	11	20	mare
10.29	10.81	0.52	AU145	SN	11	20	mare
12.11	12.58	0.47	AU145	SN	11	20	mare
13.335	13.765	0.43	AU145	SN	11	20	mare
13.875	14.415	0.54	AU145	SN	11	20	mare
15.82	16.46	0.64	AU145	SN	11	20	mare
17	17.38	0.38	AU145	SN	11	20	mare
17.905	18.335	0.43	AU145	SN	11	20	mare
18.935	19.245	0.31	AU145	SN	11	20	mare
24.425	24.815	0.39	AU145	SN	11	20	mare
26.025	26.355	0.33	AU47	SN	11	20	mare
3.07	3.52	0.45	EAD103	SN	11	20	mare
13.97	14.38	0.41	EAD102	SN	11	20	mare
15.73	16.3	0.57	EAD102	SN	11	20	mare
26.2	26.75	0.55	EAD102	SN	11	20	mare
10.27	11.4	1.13	AD54	SN	11	20	mare
14.03	15.14	1.11	AUH13	SN	11	20	mare
16.06	17.13	1.07	AUH13	SN	11	20	mare
18.81	22.2	3.39	AU18	SN	11	20	mare
27	30.01	3.01	AUH13	SN	11	20	mare
22.295	24.605	2.31	AD84	SN	11	20	mare
16.505	16.765	0.26	AU5	NI	12	20	gelding
4.07	4.84	0.77	AU25	NI	12	20	gelding
[truncated: 814 more rows]

## Sheet: Serum Cortisol
case	d0	d1	Time	Horse	delta	intervention
Before	102.5	69.3	08:00:00	1	-33.2	Isolation
After	53	40.3	09:00:00	1	-12.7	Isolation
Before	102.5	96.7	08:00:00	1	-5.8	NI
After	53	76	09:00:00	1	23	NI
Before	109.5	147	09:00:00	2	37.5	Isolation
After	77.7	121	10:00:00	2	43.3	Isolation
Before	132.5	139.5	08:00:00	2	7	NI
After	109.5	169	09:00:00	2	59.5	NI
Before	75.2	116.5	08:00:00	3	41.3	Isolation
After	63.9	94.6	09:00:00	3	30.7	Isolation
Before	63.9	92.3	09:00:00	3	28.4	NI
After	69.3	143	10:00:00	3	73.7	NI
Before	109.5	88.2	08:00:00	4	-21.3	Isolation
After	61.3	90.5	09:00:00	4	29.2	Isolation
Before	61.3	87.8	09:00:00	4	26.5	NI
Before	78.5	105	09:00:00	5	26.5	Isolation
After	79.9	137	10:00:00	5	57.1	Isolation
Before	118.5	113	08:00:00	5	-5.5	NI
After	78.5	99.9	09:00:00	5	21.4	NI
Before	116.5	141	08:00:00	6	24.5	Isolation
After	105	133.5	09:00:00	6	28.5	Isolation
Before	105	95.3	09:00:00	6	-9.7	NI
After	84.3	172.5	10:00:00	6	88.2	NI
Before	73.3	78.5	09:00:00	7	5.2	Isolation
After	53.4	107.5	10:00:00	7	54.1	Isolation
Before	73.3	112	09:00:00	7	38.7	NI
After	53.4	158.5	10:00:00	7	105.1	NI
Before	117.5	99.8	08:00:00	8	-17.7	Isolation
After	61.1	122.5	09:00:00	8	61.4	Isolation
Before	61.1	80.4	09:00:00	8	19.3	NI
After	53.6	90.2	10:00:00	8	36.6	NI
Before	79.9	69.4	08:00:00	9	-10.5	Isolation
After	68	114.5	09:00:00	9	46.5	Isolation
Before	68	55.2	09:00:00	9	-12.8	NI
After	38.1	112	10:00:00	9	73.9	NI
After	52.8	142.5	10:00:00	10	89.7	Isolation
Before	54.9	81.3	09:00:00	10	26.4	Isolation
Before	98	81.9	08:00:00	10	-16.1	NI
After	54.9	112.5	09:00:00	10	57.6	NI
Before	112	101.9	08:00:00	11	-10.1	Isolation
After	146.5	188.5	09:00:00	11	42	Isolation
Before	146.5	122	09:00:00	11	-24.5	NI
After	117.5	117	10:00:00	11	-0.5	NI
Before	90.5	74.5	09:00:00	12	-16	Isolation
After	126	87.2	10:00:00	12	-38.8	Isolation
After	90.5	87.5	09:00:00	12	-3	NI
Before	127	124	08:00:00	12	-3	NI

## Sheet: Heart rate
intervention	horse	sample	corrected_beats	mean_rr	sdnn	mean_hr	sd_hr	min_hr	max_hr	rmssd
SN	7	12:12:28-12:30:28	4.116223	1317.083027	59.669398	45.555215	2.239701	39.577836	69.709886	53.347282
Control	7	10:33:35-11:35:29	10.004978	1773.637519	98.356605	33.828784	3.050711	29.455081	229.885057	82.319716
NI	7	02:14:01-02:32:01	10.320285	1899.105872	69.013286	31.593815	1.200628	29.205607	48.543689	85.477134
Nociception	7	11:32:00-11:48:00	6.889764	1798.874498	47.119904	33.354189	0.874843	30.718820	43.834015	62.209101
Isolation	7	02:05:00-02:19:00	13.664596	1738.438449	154.383659	34.513733	4.423110	29.750099	176.280867	102.080097
Sedation	7	11:10:46-11:25:46	0.000000	1501.894825	42.665985	39.949535	1.146093	34.702140	59.230010	48.014407
Control	4	10:03:55-11:24:52	8.533695	1580.466894	122.472978	37.963465	3.922243	29.357080	206.043956	120.500302
Nociception	4	11:45:55-12:03:55	35.310734	1551.597466	201.594671	38.669823	8.979371	28.110945	179.127800	211.829986
NI	4	02:38:54-02:51:09	7.008547	1163.109966	156.843464	51.585836	9.300895	30.444490	219.619327	135.553342
SN	4	11:01:04-11:16:04	4.860088	1310.335032	60.266428	45.789816	2.162148	36.787247	117.459967	56.480660
Isolation	4	03:48:53-04:05:53	28.622754	1099.754438	436.755809	54.557634	188.958730	29.219128	226.244344	527.500233
Sedation	4	10:20:14-10:40:14	3.048066	1393.465163	72.795794	43.058127	3.419421	32.474562	78.966515	62.573200
Control	3	01:49:34-02:34:34	4.056247	1433.393969	131.513560	41.858694	4.826747	31.010957	118.322285	126.968545
NI	3	03:58:33-04:13:32	5.769231	1017.166005	55.368950	58.987422	3.411730	37.998733	119.938279	45.957328
Nociception	3	10:42:38-10:59:38	8.882521	1369.384177	296.317516	43.815316	26.162155	30.932618	215.672178	297.308028
Isolation	3	02:45:42-03:02:42	6.120612	911.931540	122.860568	65.794413	14.790818	37.960268	194.426442	146.493650
Sedation	3	10:39:34-10:59:34	3.141831	1050.056757	83.352024	57.139769	7.501190	34.854798	135.931128	71.403989
Control	11	17:20:32-18:19:40	5.019305	1660.159155	55.260610	36.141113	1.224781	30.429050	58.811998	51.132150
Sedation	11	18:48:26-19:03:26	5.575540	1536.423415	57.611147	39.051735	1.474599	34.522440	50.933786	60.500431
Stress	11	09:15:03-09:35:37	19.124088	1682.224315	107.032517	35.667063	2.973116	29.510132	207.831171	62.893330
SN	11	16:58:58-17:13:58	19.301848	1518.377788	46.621561	39.515857	1.230270	35.953979	46.310590	45.159942
NI	11	10:17:14-10:33:14	10.986965	1667.872232	112.317613	35.973979	4.903051	30.030030	97.610858	98.151753
Nociception	11	17:15:41-17:34:41	8.374384	1770.056215	68.664356	33.897229	1.356552	29.585799	54.357673	76.772277
Control	9	16:05:40-16:50:40	2.345277	1726.648505	50.128646	34.749400	1.053971	30.370520	65.047702	47.055577
Nociception	9	17:05:40-17:23:40	4.381847	1632.509130	58.769204	36.753240	1.344519	30.153784	52.110474	54.056059
NI	9	08:29:46-08:49:46	6.314244	1704.021479	33.127450	35.210824	0.700031	32.023911	48.169557	29.047138
SN	9	16:42:00-16:59:00	11.458333	1625.960343	46.114705	36.901269	1.055558	31.482842	52.219321	44.268920
Isolation	9	09:15:26-09:30:26	2.247191	1650.756554	56.268369	36.346971	1.269866	32.506230	75.910931	34.799953
Sedation	9	15:41:46-15:58:46	3.963415	976.196714	31.974235	61.463022	1.998583	37.082818	94.161959	24.386477
Control	12	15:26:24-16:46:24	5.736330	1525.042040	81.821082	39.343178	2.263569	29.190830	207.612457	95.412946
Sedation	12	17:36:24-17:53:24	0.851582	1234.391289	88.326919	48.606954	3.622828	38.397543	68.352700	72.028147
NI	12	09:09:47-09:29:47	9.242144	1112.662584	100.389389	53.924704	7.050155	35.928144	163.472608	64.898111
SN	12	16:27:24-16:44:24	1.895735	1193.804526	84.674250	50.259484	3.604942	39.703547	79.744817	67.789380
Isolation	12	08:09:08-08:26:08	8.481675	1055.178242	62.782453	56.862431	3.646024	28.585040	206.043956	47.072458
Nociception	12	15:16:54-15:33:54	32.553957	1376.584802	53.613092	43.586127	1.765770	39.223377	48.349213	63.206326
Control	2	16:00:29-16:57:46	8.628955	1515.613063	72.152387	39.587941	1.959142	31.266285	67.613252	77.670604
Sedation	2	17:24:31-17:41:31	13.074713	1294.375226	94.294838	46.354410	3.934436	36.258158	106.964869	101.751756
Isolation	2	09:18:35-09:35:35	7.214206	1111.721587	129.799283	53.970347	8.166745	33.799009	178.120043	91.434003
SN	2	17:06:53-17:23:53	6.279070	1091.200563	97.307214	54.985309	5.038701	35.205070	87.285423	87.080066
NI	2	09:19:14-09:38:14	8.539710	927.691828	116.075819	64.676650	10.811202	32.612240	215.659697	103.534359
Nociception	2	16:04:12-16:22:12	5.296343	1299.184844	79.393111	46.182805	2.887560	35.633686	60.374321	85.276917
Control	5	17:37:08-18:32:08	4.016431	1465.526822	78.330788	40.940909	2.295635	29.131870	57.859209	74.291894
Sedation	5	20:21:10-20:36:10	7.962963	1611.867273	141.514296	37.223909	3.671460	32.588328	45.523520	166.558843
Isolation	5	09:12:12-09:27:12	5.882353	1907.247633	90.937216	31.458946	1.570443	26.121027	48.772557	84.317042
Nociception	5	17:16:20-17:34:20	3.904924	1793.356314	88.014100	33.456820	1.707246	25.527570	86.033840	90.510652
NI	5	10:10:17-10:25:17	8.061002	1926.542651	93.661522	31.143873	1.551631	25.380091	43.585646	103.576794
SN	5	16:27:33-16:44:33	5.766063	1575.736360	146.199499	38.077436	3.863719	27.066041	53.191489	138.512185
Control	8	12:13:37-13:15:43	8.935442	1458.702243	49.642306	41.132452	1.424037	30.835646	56.925996	46.771199
SN	8	14:11:01-14:31:01	23.152709	1616.345520	64.706229	37.120776	1.532860	30.753460	47.303690	74.865939
NI	8	04:48:04-05:08:04	16.040956	1324.379214	237.128706	45.304245	15.617541	31.779661	225.394440	156.561017
Sedation	8	11:16:39-11:31:39	4.214559	1668.672185	73.082919	35.956733	1.591602	32.206119	43.271311	80.496044
Isolation	8	04:13:30-04:33:30	13.349225	1436.460364	190.837601	41.769339	8.507012	30.075188	171.428571	171.791759
Nociception	8	11:39:27-11:57:27	21.105528	937.031906	375.597607	64.031971	492.432864	31.023785	234.558249	389.625746
Control	10	13:02:38-13:58:27	13.818182	2017.123865	76.450593	29.745323	1.439686	26.009413	55.556410	61.364650
Nociception	10	13:58:55-14:18:55	19.120135	1973.231830	80.914526	30.406969	1.511767	26.121027	67.124772	60.862680
Isolation	10	04:54:25-05:14:28	11.646298	867.014227	256.249347	69.203017	393.847015	31.582272	209.059233	248.019452
Sedation	10	12:20:30-12:40:30	19.523810	1361.593421	234.024355	44.066018	19.852665	28.839367	191.693291	187.010452
SN	10	11:21:33-11:38:33	12.334802	1459.914277	116.025138	41.098303	4.501155	31.298905	87.565489	84.128672
Control	6	15:12:34-16:08:16	2.791625	1629.092897	51.833737	36.830312	1.206361	31.215316	73.964497	49.161824
Nociception	6	17:49:47-18:09:47	2.861446	1779.746235	49.992745	33.712671	0.966982	29.806259	56.539766	52.379228
Isolation	6	08:11:50-08:39:04	21.114168	650.696985	311.548359	92.208818	17380.140232	29.140359	236.891977	315.344175
Sedation	6	16:36:26-16:54:26	0.740741	1588.152756	86.409670	37.779741	2.106366	33.764772	50.369375	77.523216
NI	6	09:09:31-09:26:31	4.133333	1332.862155	71.581940	45.015908	2.565615	32.306698	132.527041	45.429378
SN	6	16:55:02-17:15:02	6.411837	1487.778811	256.575332	40.328575	10.791033	28.889297	102.459016	409.803563
Control	1	09:50:31-10:45:34	16.375839	1357.509021	218.543560	44.198601	17.771664	36.170726	220.102715	159.287775
Sedation	1	11:15:30-11:35:30	13.846154	1436.628704	127.050236	41.764445	6.689059	36.319613	187.969925	92.347082
Isolation	1	03:13:31-03:32:31	23.108108	1118.437346	355.208823	53.646277	567.727372	25.855382	219.780220	358.150584
Nociception	1	01:42:21-01:58:21	9.523810	1552.615831	53.856427	38.644460	1.352553	33.776177	69.541029	54.073051
NI	1	02:46:10-03:06:10	14.605067	825.727837	226.930917	72.663167	108.694795	37.500000	200.717247	225.685993
SN	1	10:55:27-11:15:27	13.901345	1250.853888	359.232349	47.967233	344.026549	32.919959	165.016502	377.774622

## Sheet: Horses
no	age	sex	order NI	order I
1	7	mare	first	second
2	10	mare	second	second
3	11	mare	second	first
4	12	gelding	first	second
5	13	mare	second	first
6	13	mare	second	first
7	13	mare	first	first
8	14	mare	second	first
9	15	gelding	first	second
10	17	mare	first	second
11	20	mare	second	first
12	20	gelding	second	first
